# Supplementary material for: Dibromidobis[1-(2,4,6-trimethyl­phen­yl)-1,4,5,6-tetra­hydro­pyrimidine-κN 3]palladium(II)
Source: Acta Crystallogr Sect E Struct Rep Online. 2010 Dec 11;67(Pt 1):m62. doi: 10.1107/S1600536810050968 (PMC3050419; doi:10.1107/S1600536810050968)
Supplement: Supplementary file 1 [file e-67-00m62-sup1.cif]

##############################################################################
###                                                                        ###
###        Electronic paper (Acta Crystallographica Section E)             ###
###                                                                        ###
##############################################################################
#                                                                            #
# This CIF contains the data in a paper accepted for publication in Acta     #
# Crystallographica Section E. It conforms to the requirements of Notes      #
# for Authors for Section E, and has been peer reviewed under the auspices   #
# of the IUCr Commission on Journals.                                        #
#                                                                            #
# Full details of the Crystallographic Information File format               #
# are given in the paper "The Crystallographic Information File (CIF):       #
# a New Standard Archive File for Crystallography" by S. R. Hall, F. H.      #
# Allen and I. D. Brown [Acta Cryst. (1991), A47, 655-685].                  #
#                                                                            #
# The current version of the core CIF dictionary is obtainable from          #
# ftp://ftp.iucr.org/pub/cif_core.dic. The current version number is 2.4.    #
#                                                                            #
# Software is freely available for graphical display of the structure(s) in  #
# this CIF.  For information consult the CIF home page http://www.iucr.org/  #
# cif/home.html                                                              #
#                                                                            #
# This file may be used for bona fide research purposes within the           #
# scientific community so long as proper attribution is given to the journal # 
# article from which it was obtained.                                        #
#                                                                            #
##############################################################################
                                             
data_I
_audit_creation_method     SHELXL-97
_chemical_name_systematic
;
Dibromidobis[1-(2,4,6-trimethylphenyl)-1,4,5,6-tetrahydropyrimidine-
\k<i>N</i>^3^]palladium(II)
;
_chemical_name_common     ?
_chemical_formula_moiety     'C26 H36 Br2 N4 Pd'
_chemical_formula_sum     'C26 H36 Br2 N4 Pd'
_chemical_formula_iupac     '[Pd Br2 (C13 H18 N2)2]'
_chemical_formula_weight     670.81
_chemical_melting_point     ?
_symmetry_cell_setting     monoclinic
_symmetry_space_group_name_H-M     'P 21/c'
_symmetry_space_group_name_Hall     '-P 2ybc'
loop_
    _symmetry_equiv_pos_as_xyz
    'x, y, z'
    '-x, y+1/2, -z+1/2'
    '-x, -y, -z'
    'x, -y-1/2, z-1/2'
_cell_length_a     7.1348(14)
_cell_length_b     21.308(4)
_cell_length_c     8.9704(18)
_cell_angle_alpha     90.00
_cell_angle_beta     94.60(3)
_cell_angle_gamma     90.00
_cell_volume     1359.4(5)
_cell_formula_units_Z     2
_cell_measurement_reflns_used     3263
_cell_measurement_theta_min     2.4701
_cell_measurement_theta_max     27.8644
_cell_measurement_temperature     293(2)
_exptl_crystal_description     prismatic
_exptl_crystal_colour     colourless
_exptl_crystal_size_max     0.20
_exptl_crystal_size_mid     0.20
_exptl_crystal_size_min     0.20
_exptl_crystal_density_diffrn     1.639
_exptl_crystal_density_meas     ?
_exptl_crystal_density_method     'not measured'
_exptl_crystal_F_000     672
_exptl_absorpt_coefficient_mu     3.643
_exptl_absorpt_correction_type     multi-scan
_exptl_absorpt_process_details     '(CrystalClear; Rigaku/MSC, 2006)'
_exptl_absorpt_correction_T_min     0.5295
_exptl_absorpt_correction_T_max     0.5295
_exptl_special_details
;
;
_diffrn_ambient_temperature     293(2)
_diffrn_radiation_type     MoK\a
_diffrn_radiation_wavelength     0.71073
_diffrn_radiation_source     'fine-focus sealed tube'
_diffrn_radiation_monochromator     graphite
_diffrn_measurement_device_type     'Rigaku CCD area-detector'
_diffrn_measurement_method     \w
_diffrn_detector_area_resol_mean     ?
_diffrn_reflns_number     6809
_diffrn_reflns_av_R_equivalents     0.0336
_diffrn_reflns_av_sigmaI/netI     0.0445
_diffrn_reflns_theta_min     2.47
_diffrn_reflns_theta_max     25.00
_diffrn_reflns_theta_full     25.00
_diffrn_measured_fraction_theta_max     0.997
_diffrn_measured_fraction_theta_full     0.997
_diffrn_reflns_limit_h_min     -8
_diffrn_reflns_limit_h_max     5
_diffrn_reflns_limit_k_min     -18
_diffrn_reflns_limit_k_max     25
_diffrn_reflns_limit_l_min     -9
_diffrn_reflns_limit_l_max     10
_diffrn_standards_number     ?
_diffrn_standards_interval_count     ?
_diffrn_standards_interval_time     ?
_diffrn_standards_decay_%     ?
_refine_special_details
;
Refinement of <i>F</i>^2^ against ALL reflections. The weighted <i>R</i>-factor
<i>wR</i> and goodness of fit <i>S</i> are based on <i>F</i>^2^, conventional
<i>R</i>-factors <i>R</i> are based on <i>F</i>, with <i>F</i> set to zero for
negative <i>F</i>^2^. The threshold expression of <i>F</i>^2^ >
\s(<i>F</i>^2^) is used only for calculating <i>R</i>-factors(gt) <i>etc</i>.
and is not relevant to the choice of reflections for refinement.
<i>R</i>-factors based on <i>F</i>^2^ are statistically about twice as large
as those based on <i>F</i>, and <i>R</i>- factors based on ALL data will be
even larger.
;
_reflns_number_total     2393
_reflns_number_gt     1931
_reflns_threshold_expression     I>2\s(I)
_refine_ls_structure_factor_coef     Fsqd
_refine_ls_matrix_type     full
_refine_ls_R_factor_all     0.0598
_refine_ls_R_factor_gt     0.0452
_refine_ls_wR_factor_gt     0.1052
_refine_ls_wR_factor_ref     0.1137
_refine_ls_goodness_of_fit_ref     1.080
_refine_ls_restrained_S_all     1.080
_refine_ls_number_reflns     2393
_refine_ls_number_parameters     154
_refine_ls_number_restraints     0
_refine_ls_hydrogen_treatment     constr
_refine_ls_weighting_scheme     calc
_refine_ls_weighting_details
                 'calc w=1/[\s^2^(Fo^2^)+(0.0553P)^2^] where P=(Fo^2^+2Fc^2^)/3'
_atom_sites_solution_hydrogens     geom
_atom_sites_solution_primary     direct
_atom_sites_solution_secondary     difmap
_refine_ls_shift/su_max     0.000
_refine_ls_shift/su_mean     0.000
_refine_diff_density_max     0.763
_refine_diff_density_min     -0.498
_refine_ls_extinction_method     none
_refine_ls_extinction_coef     ?
loop_
    _atom_type_symbol
    _atom_type_description
    _atom_type_scat_dispersion_real
    _atom_type_scat_dispersion_imag
    _atom_type_scat_source
    'C' 'C' 0.0033 0.0016
                         'International Tables Vol C Tables 4.2.6.8 and 6.1.1.4'
    'H' 'H' 0.0000 0.0000
                         'International Tables Vol C Tables 4.2.6.8 and 6.1.1.4'
    'N' 'N' 0.0061 0.0033
                         'International Tables Vol C Tables 4.2.6.8 and 6.1.1.4'
    'Br' 'Br' -0.2901 2.4595
                         'International Tables Vol C Tables 4.2.6.8 and 6.1.1.4'
    'Pd' 'Pd' -0.9988 1.0072
                         'International Tables Vol C Tables 4.2.6.8 and 6.1.1.4'
_computing_data_collection     'CrystalClear (Rigaku/MSC, 2006)'
_computing_cell_refinement     'CrystalClear (Rigaku/MSC, 2006)'
_computing_data_reduction     'CrystalClear (Rigaku/MSC, 2006)'
_computing_structure_solution     'SHELXS97 (Sheldrick, 2008)'
_computing_structure_refinement     'SHELXL97 (Sheldrick, 2008)'
_computing_molecular_graphics     'SHELXTL (Sheldrick, 2008)'
_computing_publication_material     'SHELXL97 (Sheldrick, 2008)'
loop_
    _atom_site_type_symbol
    _atom_site_label
    _atom_site_fract_x
    _atom_site_fract_y
    _atom_site_fract_z
    _atom_site_U_iso_or_equiv
    _atom_site_adp_type
    _atom_site_calc_flag
    _atom_site_refinement_flags
    _atom_site_occupancy
    _atom_site_disorder_assembly
    _atom_site_disorder_group
    Pd Pd1 0.5000 0.5000 0.0000 0.0445(2) Uani d S 1 . .
    Br Br1 0.27385(9) 0.45987(3) -0.19525(7) 0.0700(2) Uani d . 1 . .
    N N1 0.3804(6) 0.44800(17) 0.1532(5) 0.0502(11) Uani d . 1 . .
    N N2 0.4027(6) 0.36304(16) 0.3218(5) 0.0513(11) Uani d . 1 . .
    C C1 0.2139(8) 0.4701(2) 0.2167(6) 0.0595(16) Uani d . 1 . .
    H H1A 0.1044 0.4545 0.1570 0.071 Uiso calc R 1 . .
    H H1B 0.2111 0.5156 0.2118 0.071 Uiso calc R 1 . .
    C C2 0.2026(10) 0.4506(2) 0.3718(7) 0.0722(19) Uani d . 1 . .
    H H2A 0.0783 0.4607 0.4015 0.087 Uiso calc R 1 . .
    H H2B 0.2929 0.4747 0.4348 0.087 Uiso calc R 1 . .
    C C3 0.2385(8) 0.3831(2) 0.3997(7) 0.0659(17) Uani d . 1 . .
    H H3A 0.2622 0.3757 0.5062 0.079 Uiso calc R 1 . .
    H H3B 0.1290 0.3589 0.3638 0.079 Uiso calc R 1 . .
    C C4 0.4604(8) 0.3983(2) 0.2102(6) 0.0534(14) Uani d . 1 . .
    H H4 0.5700 0.3855 0.1695 0.064 Uiso calc R 1 . .
    C C5 0.5155(7) 0.3102(2) 0.3749(6) 0.0461(12) Uani d . 1 . .
    C C6 0.4605(8) 0.2496(2) 0.3291(6) 0.0541(14) Uani d . 1 . .
    C C7 0.5759(8) 0.1998(2) 0.3757(6) 0.0586(15) Uani d . 1 . .
    H H7 0.5389 0.1592 0.3491 0.070 Uiso calc R 1 . .
    C C8 0.7456(8) 0.2088(3) 0.4614(7) 0.0631(16) Uani d . 1 . .
    C C9 0.7929(8) 0.2699(2) 0.5081(7) 0.0628(15) Uani d . 1 . .
    H H9 0.9027 0.2766 0.5691 0.075 Uiso calc R 1 . .
    C C10 0.6784(8) 0.3208(2) 0.4650(7) 0.0561(14) Uani d . 1 . .
    C C11 0.2792(9) 0.2376(3) 0.2354(7) 0.0757(18) Uani d . 1 . .
    H H11A 0.1756 0.2527 0.2871 0.114 Uiso calc R 1 . .
    H H11B 0.2649 0.1933 0.2180 0.114 Uiso calc R 1 . .
    H H11C 0.2817 0.2590 0.1415 0.114 Uiso calc R 1 . .
    C C12 0.8751(9) 0.1538(3) 0.5026(9) 0.087(2) Uani d . 1 . .
    H H12A 0.9802 0.1548 0.4423 0.130 Uiso calc R 1 . .
    H H12B 0.8074 0.1152 0.4855 0.130 Uiso calc R 1 . .
    H H12C 0.9194 0.1567 0.6063 0.130 Uiso calc R 1 . .
    C C13 0.7335(9) 0.3853(3) 0.5220(8) 0.081(2) Uani d . 1 . .
    H H13A 0.7528 0.4123 0.4390 0.122 Uiso calc R 1 . .
    H H13B 0.8477 0.3826 0.5861 0.122 Uiso calc R 1 . .
    H H13C 0.6352 0.4021 0.5773 0.122 Uiso calc R 1 . .
loop_
    _atom_site_aniso_label
    _atom_site_aniso_U_11
    _atom_site_aniso_U_22
    _atom_site_aniso_U_33
    _atom_site_aniso_U_12
    _atom_site_aniso_U_13
    _atom_site_aniso_U_23
    Pd1 0.0507(4) 0.0410(3) 0.0427(4) 0.0089(2) 0.0098(3) 0.0122(2)
    Br1 0.0733(5) 0.0738(4) 0.0615(5) -0.0017(3) -0.0030(3) 0.0054(3)
    N1 0.054(3) 0.045(2) 0.053(3) 0.0112(19) 0.012(2) 0.0117(19)
    N2 0.066(3) 0.038(2) 0.052(3) 0.0043(19) 0.016(2) 0.0131(18)
    C1 0.060(4) 0.046(3) 0.075(4) 0.014(2) 0.023(3) 0.010(3)
    C2 0.084(5) 0.061(3) 0.076(5) 0.027(3) 0.034(4) 0.016(3)
    C3 0.078(4) 0.055(3) 0.070(4) 0.013(3) 0.040(4) 0.011(3)
    C4 0.056(4) 0.052(3) 0.054(3) 0.005(2) 0.020(3) 0.005(2)
    C5 0.048(3) 0.041(3) 0.049(3) 0.008(2) 0.006(2) 0.010(2)
    C6 0.068(4) 0.042(3) 0.053(3) 0.004(2) 0.005(3) 0.004(2)
    C7 0.071(4) 0.036(3) 0.069(4) 0.004(2) 0.006(3) 0.004(2)
    C8 0.058(4) 0.056(3) 0.077(4) 0.011(3) 0.017(3) 0.019(3)
    C9 0.049(4) 0.061(3) 0.077(4) 0.002(3) -0.006(3) 0.011(3)
    C10 0.057(4) 0.039(3) 0.073(4) -0.002(2) 0.005(3) 0.006(2)
    C11 0.085(5) 0.057(3) 0.081(5) 0.006(3) -0.017(4) -0.016(3)
    C12 0.070(5) 0.070(4) 0.121(6) 0.023(3) 0.014(4) 0.031(4)
    C13 0.073(4) 0.054(3) 0.115(6) -0.012(3) -0.009(4) -0.006(3)
_geom_special_details
;
All e.s.d.'s (except the e.s.d. in the dihedral angle between two l.s. planes)
are estimated using the full covariance matrix. The cell e.s.d.'s are taken
into account individually in the estimation of e.s.d.'s in distances, angles
and torsion angles; correlations between e.s.d.'s in cell parameters are only
used when they are defined by crystal symmetry. An approximate (isotropic)
treatment of cell e.s.d.'s is used for estimating e.s.d.'s involving l.s.
planes.
;
loop_
    _geom_bond_atom_site_label_1
    _geom_bond_atom_site_label_2
    _geom_bond_site_symmetry_2
    _geom_bond_distance
    _geom_bond_publ_flag
    Pd1 N1 3_665 2.008(4) ?
    Pd1 N1 . 2.008(4) ?
    Pd1 Br1 3_665 2.4391(9) ?
    Pd1 Br1 . 2.4391(9) ?
    N1 C4 . 1.289(6) ?
    N1 C1 . 1.437(6) ?
    N2 C4 . 1.343(6) ?
    N2 C5 . 1.442(6) ?
    N2 C3 . 1.474(6) ?
    C1 C2 . 1.461(8) ?
    C1 H1A . 0.9700 ?
    C1 H1B . 0.9700 ?
    C2 C3 . 1.478(7) ?
    C2 H2A . 0.9700 ?
    C2 H2B . 0.9700 ?
    C3 H3A . 0.9700 ?
    C3 H3B . 0.9700 ?
    C4 H4 . 0.9300 ?
    C5 C10 . 1.380(7) ?
    C5 C6 . 1.402(7) ?
    C6 C7 . 1.386(7) ?
    C6 C11 . 1.507(8) ?
    C7 C8 . 1.394(8) ?
    C7 H7 . 0.9300 ?
    C8 C9 . 1.401(8) ?
    C8 C12 . 1.519(7) ?
    C9 C10 . 1.394(7) ?
    C9 H9 . 0.9300 ?
    C10 C13 . 1.508(7) ?
    C11 H11A . 0.9600 ?
    C11 H11B . 0.9600 ?
    C11 H11C . 0.9600 ?
    C12 H12A . 0.9600 ?
    C12 H12B . 0.9600 ?
    C12 H12C . 0.9600 ?
    C13 H13A . 0.9600 ?
    C13 H13B . 0.9600 ?
    C13 H13C . 0.9600 ?
loop_
    _geom_angle_atom_site_label_1
    _geom_angle_atom_site_label_2
    _geom_angle_atom_site_label_3
    _geom_angle_site_symmetry_1
    _geom_angle_site_symmetry_3
    _geom_angle
    _geom_angle_publ_flag
    N1 Pd1 N1 3_665 . 180.0000(10)
                                 ?
    N1 Pd1 Br1 3_665 3_665 90.30(14) ?
    N1 Pd1 Br1 . 3_665 89.70(14) ?
    N1 Pd1 Br1 3_665 . 89.70(13) ?
    N1 Pd1 Br1 . . 90.30(14) ?
    Br1 Pd1 Br1 3_665 . 180.0 ?
    C4 N1 C1 . . 117.8(4) ?
    C4 N1 Pd1 . . 121.7(3) ?
    C1 N1 Pd1 . . 120.0(3) ?
    C4 N2 C5 . . 119.1(4) ?
    C4 N2 C3 . . 119.6(4) ?
    C5 N2 C3 . . 120.9(4) ?
    N1 C1 C2 . . 113.2(4) ?
    N1 C1 H1A . . 108.9 ?
    C2 C1 H1A . . 108.9 ?
    N1 C1 H1B . . 108.9 ?
    C2 C1 H1B . . 108.9 ?
    H1A C1 H1B . . 107.7 ?
    C1 C2 C3 . . 114.5(5) ?
    C1 C2 H2A . . 108.6 ?
    C3 C2 H2A . . 108.6 ?
    C1 C2 H2B . . 108.6 ?
    C3 C2 H2B . . 108.6 ?
    H2A C2 H2B . . 107.6 ?
    N2 C3 C2 . . 109.6(4) ?
    N2 C3 H3A . . 109.7 ?
    C2 C3 H3A . . 109.7 ?
    N2 C3 H3B . . 109.7 ?
    C2 C3 H3B . . 109.7 ?
    H3A C3 H3B . . 108.2 ?
    N1 C4 N2 . . 127.1(5) ?
    N1 C4 H4 . . 116.5 ?
    N2 C4 H4 . . 116.5 ?
    C10 C5 C6 . . 121.6(4) ?
    C10 C5 N2 . . 119.2(4) ?
    C6 C5 N2 . . 119.1(5) ?
    C7 C6 C5 . . 118.1(5) ?
    C7 C6 C11 . . 120.0(5) ?
    C5 C6 C11 . . 121.8(5) ?
    C6 C7 C8 . . 122.0(5) ?
    C6 C7 H7 . . 119.0 ?
    C8 C7 H7 . . 119.0 ?
    C7 C8 C9 . . 118.0(5) ?
    C7 C8 C12 . . 120.9(5) ?
    C9 C8 C12 . . 121.1(6) ?
    C10 C9 C8 . . 121.2(6) ?
    C10 C9 H9 . . 119.4 ?
    C8 C9 H9 . . 119.4 ?
    C5 C10 C9 . . 118.9(4) ?
    C5 C10 C13 . . 122.1(5) ?
    C9 C10 C13 . . 118.9(5) ?
    C6 C11 H11A . . 109.5 ?
    C6 C11 H11B . . 109.5 ?
    H11A C11 H11B . . 109.5 ?
    C6 C11 H11C . . 109.5 ?
    H11A C11 H11C . . 109.5 ?
    H11B C11 H11C . . 109.5 ?
    C8 C12 H12A . . 109.5 ?
    C8 C12 H12B . . 109.5 ?
    H12A C12 H12B . . 109.5 ?
    C8 C12 H12C . . 109.5 ?
    H12A C12 H12C . . 109.5 ?
    H12B C12 H12C . . 109.5 ?
    C10 C13 H13A . . 109.5 ?
    C10 C13 H13B . . 109.5 ?
    H13A C13 H13B . . 109.5 ?
    C10 C13 H13C . . 109.5 ?
    H13A C13 H13C . . 109.5 ?
    H13B C13 H13C . . 109.5 ?
loop_
    _geom_torsion_atom_site_label_1
    _geom_torsion_atom_site_label_2
    _geom_torsion_atom_site_label_3
    _geom_torsion_atom_site_label_4
    _geom_torsion_site_symmetry_1
    _geom_torsion_site_symmetry_2
    _geom_torsion_site_symmetry_3
    _geom_torsion_site_symmetry_4
    _geom_torsion
    _geom_torsion_publ_flag
    Br1 Pd1 N1 C4 3_665 . . . -73.6(4) ?
    Br1 Pd1 N1 C4 . . . . 106.4(4) ?
    Br1 Pd1 N1 C1 3_665 . . . 98.2(4) ?
    Br1 Pd1 N1 C1 . . . . -81.8(4) ?
    C4 N1 C1 C2 . . . . 24.7(8) ?
    Pd1 N1 C1 C2 . . . . -147.4(4) ?
    N1 C1 C2 C3 . . . . -48.5(8) ?
    C4 N2 C3 C2 . . . . -18.5(8) ?
    C5 N2 C3 C2 . . . . 154.1(5) ?
    C1 C2 C3 N2 . . . . 44.1(8) ?
    C1 N1 C4 N2 . . . . 1.8(9) ?
    Pd1 N1 C4 N2 . . . . 173.8(4) ?
    C5 N2 C4 N1 . . . . -177.5(5) ?
    C3 N2 C4 N1 . . . . -4.7(9) ?
    C4 N2 C5 C10 . . . . 75.9(7) ?
    C3 N2 C5 C10 . . . . -96.7(6) ?
    C4 N2 C5 C6 . . . . -101.8(6) ?
    C3 N2 C5 C6 . . . . 85.6(7) ?
    C10 C5 C6 C7 . . . . -0.7(8) ?
    N2 C5 C6 C7 . . . . 177.0(4) ?
    C10 C5 C6 C11 . . . . 177.7(5) ?
    N2 C5 C6 C11 . . . . -4.7(8) ?
    C5 C6 C7 C8 . . . . -2.2(8) ?
    C11 C6 C7 C8 . . . . 179.4(5) ?
    C6 C7 C8 C9 . . . . 3.9(8) ?
    C6 C7 C8 C12 . . . . -176.1(5) ?
    C7 C8 C9 C10 . . . . -2.9(9) ?
    C12 C8 C9 C10 . . . . 177.2(5) ?
    C6 C5 C10 C9 . . . . 1.7(8) ?
    N2 C5 C10 C9 . . . . -176.0(5) ?
    C6 C5 C10 C13 . . . . -176.5(5) ?
    N2 C5 C10 C13 . . . . 5.8(8) ?
    C8 C9 C10 C5 . . . . 0.1(8) ?
    C8 C9 C10 C13 . . . . 178.4(6) ?
data_global
_journal_data_validation_number     ?
_journal_date_recd_electronic     2010-11-05
_journal_date_accepted     2010-12-05
_journal_name_full     'Acta Crystallographica, Section E'
_journal_year     2011
_journal_volume     67
_journal_issue      1
_journal_page_first     m62
_journal_page_last     m62
_journal_paper_category     QM
_journal_coeditor_code     SU2226
_publ_contact_author_name     'Prof. Pu Mao'
_publ_contact_author_address
;
Department of Chemistry
Zhengzhou University
People's Repuplic of China
;
_publ_contact_author_email     henangongda@yahoo.com
_publ_contact_author_fax     '0086 371 67756718'
_publ_contact_author_phone     '0086 371 67756712'
_publ_section_title
;\
Dibromidobis[1-(2,4,6-trimethylphenyl)-1,4,5,6-tetrahydropyrimidine-\
\k<i>N</i>^3^]palladium(II)
;
loop_
    _publ_author_name
    _publ_author_address
    'Mao, Pu'
;
Department of Chemistry
Zhengzhou University
Zhengzhou 450001
People's Republic of China
;
    'Liu, Xiujun'
;
School of Chemistry and Chemical engineering
Henan University of Technology
Zhengzhou 450001
People's Republic of China
;
    'Yang, Liangru'
;
School of Chemistry and Chemical engineering
Henan University of Technology
Zhengzhou 450001
People's Republic of China
;
    'Yuan, Jinwei'
;
School of Chemistry and Chemical engineering
Henan University of Technology
Zhengzhou 450001
People's Republic of China
;
    'Song, Maoping'
;
Department of Chemistry
Zhengzhou University
Zhengzhou 450001
People's Republic of China
;
