# Supplementary material for: Dibromidobis[1-(2,4,6-trimethyl­phen­yl)-1,4,5,6-tetra­hydro­pyrimidine-κN 3]palladium(II)
Source: Acta Crystallogr Sect E Struct Rep Online. 2010 Dec 11;67(Pt 1):m62. doi: 10.1107/S1600536810050968 (PMC3050419; doi:10.1107/S1600536810050968)
Supplement: Supplementary file 2 [file e-67-00m62-Isup2.hkl]

# 
# h,k,l, Fc-squared, Fo-squared, sigma(Fo-squared) and status flag 
# 
data_I
_shelx_title ' a in P2(1)/c' 
_shelx_refln_list_code          4 
_shelx_F_calc_maximum      197.12 
_exptl_crystal_F_000       672.00 
_reflns_d_resolution_high  0.8409 
 
loop_ 
 _symmetry_equiv_pos_as_xyz 
 'x, y, z' 
 '-x, y+1/2, -z+1/2' 
 '-x, -y, -z' 
 'x, -y-1/2, z-1/2' 
 
_cell_length_a     7.1348 
_cell_length_b    21.3081 
_cell_length_c     8.9704 
_cell_angle_alpha  90.000 
_cell_angle_beta   94.595 
_cell_angle_gamma  90.000 
 
_shelx_F_squared_multiplier     1.000 
 
loop_ 
 _refln_index_h 
 _refln_index_k 
 _refln_index_l 
 _refln_F_squared_calc 
 _refln_F_squared_meas 
 _refln_F_squared_sigma 
 _refln_observed_status 
   1   0   0    38857.40    36145.79    720.06 o 
   2   0   0     8039.98     7873.26     72.53 o 
   3   0   0     3103.39     3091.18     86.53 o 
   4   0   0    14273.35    14850.15    431.95 o 
   5   0   0     3180.27     3346.24    107.82 o 
   6   0   0        8.76        0.00     35.12 o 
   7   0   0       21.51      110.83     35.66 o 
   8   0   0      320.32      473.70     70.60 o 
   1   1   0       78.53       89.52      7.96 o 
   2   1   0     1086.31     1126.90     11.68 o 
   3   1   0      106.87       76.26      9.34 o 
   4   1   0        3.91        0.00     30.04 o 
   5   1   0      115.54      134.20     31.68 o 
   6   1   0       18.73       28.23     24.37 o 
   7   1   0        4.85       36.38     17.32 o 
   8   1   0       13.23        8.28     32.80 o 
   1   2   0     3636.72     4381.30     27.28 o 
   2   2   0      669.74      552.33     13.57 o 
   3   2   0      423.73      446.42     18.51 o 
   4   2   0     5360.19     5343.07     98.13 o 
   5   2   0     2012.62     2000.20     62.77 o 
   6   2   0       87.15       81.95     29.37 o 
   7   2   0       57.89       32.23     13.58 o 
   8   2   0      254.83      324.99     45.50 o 
   1   3   0    18833.43    19283.64    156.06 o 
   2   3   0      891.59      876.75     11.78 o 
   3   3   0     1543.15     1467.24     63.66 o 
   4   3   0       10.03       35.56     15.34 o 
   5   3   0      645.57      715.14     41.58 o 
   6   3   0       10.40       43.70     24.09 o 
   7   3   0       43.61       46.58     23.32 o 
   8   3   0        5.58       28.62     17.06 o 
   1   4   0     6831.34     7533.97     57.61 o 
   2   4   0        6.09        9.84      4.77 o 
   3   4   0     2112.76     2147.00     55.31 o 
   4   4   0     6735.78     6917.21    155.90 o 
   5   4   0     1793.15     1792.91     49.40 o 
   6   4   0      273.75      259.89     43.50 o 
   7   4   0      204.87      123.32     64.12 o 
   8   4   0      131.86      102.81     38.54 o 
   1   5   0    26937.13    27377.34    251.41 o 
   2   5   0      837.83      859.14     14.14 o 
   3   5   0     3140.62     2769.73     52.08 o 
   4   5   0      923.40      935.90     53.10 o 
   5   5   0      736.12      717.85     32.99 o 
   6   5   0      730.58      689.90     40.51 o 
   7   5   0       13.94       15.62     23.85 o 
   8   5   0       35.33       24.92     27.22 o 
   0   6   0     3945.05     3960.13     97.40 o 
   1   6   0     3262.92     3136.07     32.93 o 
   2   6   0     5195.31     5291.52     60.58 o 
   3   6   0     1913.89     1892.73     32.05 o 
   4   6   0      865.58      848.74     35.24 o 
   5   6   0     1312.81     1281.09     60.92 o 
   6   6   0      566.07      569.75     36.95 o 
   7   6   0      222.14      242.59     42.66 o 
   8   6   0      153.17      136.76     35.85 o 
   1   7   0     8826.23     9166.64     52.79 o 
   2   7   0       11.52        5.15      4.47 o 
   3   7   0     5635.17     5638.04     98.55 o 
   4   7   0      496.66      430.09     48.56 o 
   5   7   0      327.17      315.40     32.35 o 
   6   7   0        8.31        9.37     10.75 o 
   7   7   0      133.20      109.84     35.78 o 
   8   7   0       69.02       99.13     43.83 o 
   0   8   0     1962.42     2075.40     53.07 o 
   1   8   0     2596.98     2634.22     26.53 o 
   2   8   0     4970.17     4720.08     59.99 o 
   3   8   0     4587.60     4874.70     88.86 o 
   4   8   0     1103.20     1108.21     31.90 o 
   5   8   0      248.31      298.10     28.27 o 
   6   8   0      345.11      375.35     32.77 o 
   7   8   0      282.03      230.33     38.57 o 
   8   8   0       80.36       48.14     25.21 o 
   1   9   0    12316.74    12971.98    117.36 o 
   2   9   0     2606.20     2748.80     40.75 o 
   3   9   0     1105.59     1038.45     30.20 o 
   4   9   0       42.64       54.45     14.05 o 
   5   9   0     1022.38     1070.85     41.40 o 
   6   9   0      220.87      226.20     29.96 o 
   7   9   0       14.79       36.66     15.48 o 
   0  10   0      443.27      350.88     43.67 o 
   1  10   0     3789.58     3672.79     58.12 o 
   2  10   0    10574.63    11126.74    143.09 o 
   3  10   0     3588.81     3715.14     62.53 o 
   4  10   0      728.30      764.73     30.78 o 
   5  10   0      408.83      413.35     36.99 o 
   6  10   0      744.84      736.95     51.49 o 
   7  10   0      417.05      425.03     42.58 o 
   1  11   0      212.98      180.40      9.32 o 
   2  11   0      187.09      170.17     14.18 o 
   3  11   0      258.56      317.15     20.31 o 
   4  11   0       17.65       39.34     13.41 o 
   5  11   0       39.63       37.94     11.95 o 
   6  11   0       18.34       31.18     11.48 o 
   7  11   0        0.15       20.59     10.94 o 
   0  12   0     1809.79     1783.35     49.94 o 
   1  12   0     1138.85     1105.27     14.78 o 
   2  12   0    12029.10    13390.63    133.92 o 
   3  12   0     2822.49     3049.46     91.08 o 
   4  12   0        4.53       12.46     10.80 o 
   5  12   0      452.24      430.55     60.79 o 
   6  12   0     1271.51     1527.37    138.45 o 
   7  12   0      388.97      349.24     53.60 o 
   1  13   0       88.41       81.73      6.33 o 
   2  13   0       60.91       50.31      6.98 o 
   3  13   0        2.15       12.21      7.96 o 
   4  13   0      138.72      140.47     17.84 o 
   5  13   0      201.86      193.21     22.12 o 
   6  13   0       58.64       44.10     18.95 o 
   7  13   0       14.17       27.69     11.35 o 
   0  14   0      824.56      850.53     65.06 o 
   1  14   0      427.57      480.77     75.92 o 
   2  14   0     5889.82     6182.98    111.23 o 
   3  14   0     1705.28     1762.25     32.20 o 
   4  14   0       71.12       89.55     12.78 o 
   5  14   0        3.83        8.35     12.77 o 
   6  14   0      411.49      415.62     34.59 o 
   7  14   0      251.01      233.15     42.31 o 
   1  15   0     1287.36     1365.01     51.70 o 
   2  15   0        2.12       10.06      3.12 o 
   3  15   0      302.09      238.91     32.36 o 
   4  15   0       11.01       21.29     10.64 o 
   5  15   0       27.07       68.35     22.02 o 
   6  15   0        0.49       14.77      7.69 o 
   0  16   0      535.73      515.08     34.33 o 
   1  16   0     2257.75     2333.15     66.59 o 
   2  16   0     3094.79     3172.15     67.07 o 
   3  16   0      890.84      976.34     29.26 o 
   4  16   0      148.65      147.61     26.74 o 
   5  16   0      194.66      178.41     30.13 o 
   6  16   0      404.13      441.76     62.55 o 
   1  17   0      672.65      671.35     76.94 o 
   2  17   0       71.54       50.62      9.41 o 
   3  17   0      450.36      399.43     39.91 o 
   4  17   0      109.26       94.21     13.55 o 
   5  17   0       35.55       29.00      9.82 o 
   6  17   0       12.59        2.69     19.66 o 
   0  18   0      403.93      437.86     99.51 o 
   1  18   0      266.69      318.26     70.58 o 
   2  18   0      296.18      371.57     76.41 o 
   3  18   0      322.92      312.29     47.26 o 
   4  18   0      215.37      200.99     19.58 o 
   5  18   0      180.64      132.71     26.67 o 
   1  19   0      812.65      775.47     84.98 o 
   2  19   0       44.20       37.43     13.64 o 
   3  19   0      371.25      372.46     63.48 o 
   4  19   0       88.70       39.04     18.52 o 
   5  19   0       34.49       22.23      9.34 o 
   0  20   0     1588.01     1656.37     60.12 o 
   1  20   0     1170.60     1213.77     47.38 o 
   2  20   0      756.90      695.78    115.60 o 
   3  20   0      419.19      387.70     54.09 o 
   4  20   0      241.66      232.82     34.86 o 
   5  20   0      230.12      214.53     40.28 o 
   1  21   0      196.24      228.10     30.19 o 
   2  21   0        0.61        7.49     17.13 o 
   3  21   0      147.29      187.63     34.73 o 
   4  21   0       38.93       29.57     24.88 o 
   0  22   0      853.35      879.03    109.99 o 
   1  22   0      465.43      446.60     89.15 o 
   2  22   0       77.26       65.85     24.35 o 
   3  22   0       81.47       59.84     32.05 o 
   4  22   0      176.52      132.65     40.43 o 
   1  23   0       12.44       39.07     21.86 o 
   2  23   0       23.95       26.64     11.31 o 
   3  23   0      113.60       77.18     21.38 o 
   0  24   0      538.82      731.75     96.50 o 
   1  24   0      223.69      162.32     44.04 o 
   2  24   0       21.33       44.09     15.95 o 
   1  25   0        7.60       30.03     14.04 o 
  -8   1   1       20.22       45.62     31.22 o 
  -7   1   1       39.98       34.51     24.38 o 
  -6   1   1     2196.12     2127.05     88.58 o 
  -5   1   1     4190.50     4373.90    157.07 o 
  -4   1   1       24.97       18.43      7.83 o 
  -3   1   1      573.41      569.95     17.00 o 
  -2   1   1     7775.50     7740.23     69.58 o 
  -1   1   1    15167.36    14923.32     54.17 o 
   0   1   1     9791.26    10231.84     90.04 o 
   1   1   1     2114.60     2221.37     37.36 o 
   2   1   1     3011.92     2769.95     24.73 o 
   3   1   1    14640.87    14887.27    401.29 o 
   4   1   1     8961.48     9787.67    214.96 o 
   5   1   1      258.89      211.84     31.79 o 
   6   1   1       90.10       80.68     27.78 o 
   7   1   1      263.33      265.44     47.94 o 
   8   1   1      547.57      511.16    113.97 o 
  -8   2   1        0.20       10.64     56.29 o 
  -7   2   1      221.77      254.65     42.10 o 
  -6   2   1      144.43      127.72     34.54 o 
  -5   2   1      291.40      224.36     33.96 o 
  -4   2   1     1539.53     1641.41     23.68 o 
  -3   2   1       85.11       78.93      9.03 o 
  -2   2   1     7571.25     7696.58     46.66 o 
  -1   2   1     1288.01     1275.25     29.36 o 
   0   2   1      534.79      542.88     10.66 o 
   1   2   1      406.05      320.45      7.87 o 
   2   2   1      537.11      472.57     12.95 o 
   3   2   1     2060.79     2133.45    274.50 o 
   4   2   1       85.43       96.02     36.83 o 
   5   2   1      509.80      518.67     34.49 o 
   6   2   1        7.64        5.64     22.11 o 
   7   2   1       37.44       19.71     30.99 o 
   8   2   1        1.57        6.49     31.13 o 
  -8   3   1        9.67       34.25     22.25 o 
  -7   3   1      109.40      124.21     33.76 o 
  -6   3   1     1859.67     1988.45    170.08 o 
  -5   3   1     4156.04     4419.19     85.49 o 
  -4   3   1     1943.52     2098.90     45.77 o 
  -3   3   1       76.89       82.86      9.93 o 
  -2   3   1     4939.89     4771.80     43.00 o 
  -1   3   1    32538.06    33601.39    388.71 o 
   0   3   1    18444.71    18562.74    107.79 o 
   1   3   1     2616.85     2609.91     17.51 o 
   2   3   1       23.53       13.44      7.43 o 
   3   3   1     4543.02     4186.04     77.15 o 
   4   3   1     6079.32     6067.68    115.51 o 
   5   3   1      240.41      163.80    107.58 o 
   6   3   1       33.38       41.31     18.22 o 
   7   3   1      597.40      606.80     95.78 o 
   8   3   1      408.55      434.21     82.37 o 
  -8   4   1       75.40       82.71     29.43 o 
  -7   4   1        7.06       33.92     23.94 o 
  -6   4   1      242.75      222.51     28.54 o 
  -5   4   1      421.05      423.21     34.37 o 
  -4   4   1     1778.94     1724.76     37.98 o 
  -3   4   1      752.12      701.20     20.35 o 
  -2   4   1     4979.03     5191.09     33.87 o 
  -1   4   1     1230.18     1267.68     24.26 o 
   0   4   1     1211.05     1145.25     10.03 o 
   1   4   1     2209.74     2229.73     18.82 o 
   2   4   1     1336.30     1224.62     15.35 o 
   3   4   1      898.02      777.82     25.87 o 
   4   4   1     1130.11     1118.25     36.57 o 
   5   4   1     2064.87     1996.33     69.33 o 
   6   4   1        1.40        0.00     28.79 o 
   7   4   1      422.82      390.89     64.11 o 
   8   4   1        2.68       23.72     16.26 o 
  -8   5   1      189.46      149.22     35.32 o 
  -7   5   1      125.90      109.75     31.77 o 
  -6   5   1      389.64      437.62     45.90 o 
  -5   5   1     1684.79     1791.45     67.36 o 
  -4   5   1     2045.64     2052.98     35.69 o 
  -3   5   1     1029.44     1013.73     37.51 o 
  -2   5   1     2431.61     2465.31     35.95 o 
  -1   5   1    11823.13    11833.15     59.54 o 
   0   5   1    13056.80    13592.27     58.26 o 
   1   5   1     1020.02     1019.77     15.26 o 
   2   5   1      143.63      178.04     18.43 o 
   3   5   1     3337.75     3338.72     82.80 o 
   4   5   1     3573.93     3532.21     69.41 o 
   5   5   1      330.15      304.26     29.83 o 
   6   5   1        8.90       27.70     20.44 o 
   7   5   1       79.91      141.17     37.50 o 
   8   5   1      215.88      312.24     66.06 o 
  -8   6   1        2.77        0.81     55.24 o 
  -7   6   1      382.58      366.49     42.14 o 
  -6   6   1      633.62      771.86     45.87 o 
  -5   6   1      504.20      407.81     46.46 o 
  -4   6   1     2015.18     1939.54     55.45 o 
  -3   6   1      728.03      787.37     32.36 o 
  -2   6   1     5558.12     5632.42     52.95 o 
  -1   6   1       41.13       54.29      4.79 o 
   0   6   1    10916.25    10760.41     54.05 o 
   1   6   1     5408.37     5217.53     41.11 o 
   2   6   1     3262.15     3216.05     35.25 o 
   3   6   1     1399.34     1361.19     28.90 o 
   4   6   1     1335.91     1216.46    110.76 o 
   5   6   1      711.96      746.43     65.54 o 
   6   6   1      278.83      296.10     56.34 o 
   7   6   1      324.45      366.33     65.41 o 
   8   6   1        5.45       21.10     23.68 o 
  -8   7   1      127.18      114.64     32.29 o 
  -7   7   1      464.55      546.06     46.53 o 
  -6   7   1      741.04      871.41     57.45 o 
  -5   7   1      645.03      675.55     56.58 o 
  -4   7   1     1723.50     1791.31     43.39 o 
  -3   7   1     7209.20     7607.67    135.62 o 
  -2   7   1     3969.72     3970.88     42.11 o 
  -1   7   1      240.65      225.88      7.36 o 
   0   7   1     3034.26     3301.51     23.57 o 
   1   7   1     3781.26     3916.51     42.02 o 
   2   7   1     5467.57     5791.90     88.53 o 
   3   7   1     2489.95     2742.75     60.29 o 
   4   7   1      728.47      748.44     44.31 o 
   5   7   1     1382.40     1330.24     60.18 o 
   6   7   1     1122.40     1039.46     55.00 o 
   7   7   1      243.05      129.40     93.64 o 
   8   7   1       39.89       45.84     57.68 o 
  -8   8   1       19.29        8.36     24.29 o 
  -7   8   1       89.40       84.49     24.55 o 
  -6   8   1      171.97      249.16     29.74 o 
  -5   8   1      260.16      248.99     26.90 o 
  -4   8   1     2176.24     2262.27     53.19 o 
  -3   8   1       16.26       14.05      6.73 o 
  -2   8   1     4384.68     4540.08     88.13 o 
  -1   8   1        9.72       11.39      3.48 o 
   0   8   1     1611.09     1488.32     16.62 o 
   1   8   1      925.57      876.68     23.81 o 
   2   8   1      115.07       58.92      8.99 o 
   3   8   1     1134.21     1135.35     45.10 o 
   4   8   1      797.19      842.42     43.18 o 
   5   8   1     1590.77     1637.55     55.66 o 
   6   8   1        0.63       22.22     18.02 o 
   7   8   1      143.17      232.07     42.29 o 
  -7   9   1      327.85      381.04     49.51 o 
  -6   9   1      135.49      162.34     26.75 o 
  -5   9   1       32.86       34.24      9.89 o 
  -4   9   1     1918.89     2007.01     57.53 o 
  -3   9   1     6113.19     6409.89     98.61 o 
  -2   9   1     4098.80     4039.37     53.91 o 
  -1   9   1      647.94      632.66     13.82 o 
   0   9   1      521.56      529.67     14.61 o 
   1   9   1    11369.38    12141.82    145.36 o 
   2   9   1     7182.00     7062.07     94.38 o 
   3   9   1      240.08      300.56     35.97 o 
   4   9   1      262.49      277.02     33.93 o 
   5   9   1     1936.31     2062.47     56.08 o 
   6   9   1     1636.70     1703.00     49.87 o 
   7   9   1      171.84      171.67     39.38 o 
  -7  10   1       44.60       54.75     11.90 o 
  -6  10   1       31.07       63.25     18.12 o 
  -5  10   1      152.72      181.50     26.25 o 
  -4  10   1      261.77      329.07     28.31 o 
  -3  10   1       60.01       41.45      9.37 o 
  -2  10   1      333.50      311.64     22.49 o 
  -1  10   1        2.50        2.56      5.76 o 
   0  10   1     1112.13     1055.17     30.06 o 
   1  10   1      175.42      155.01     11.13 o 
   2  10   1     1608.02     1582.32     26.93 o 
   3  10   1      479.55      576.00     26.71 o 
   4  10   1      520.45      516.99     30.40 o 
   5  10   1      732.74      943.86     60.78 o 
   6  10   1        1.57       20.21     14.80 o 
   7  10   1       39.72       58.77     20.08 o 
  -7  11   1      401.74      452.26     39.65 o 
  -6  11   1        6.45       33.70     12.36 o 
  -5  11   1       97.40       77.87     27.32 o 
  -4  11   1     2578.04     2854.48     74.73 o 
  -3  11   1     9665.59    10590.96    191.88 o 
  -2  11   1     2319.48     2362.83     28.03 o 
  -1  11   1       20.71       16.48      4.67 o 
   0  11   1      906.37      815.07     33.84 o 
   1  11   1     5671.18     5682.32    126.21 o 
   2  11   1     4535.38     4756.23     56.16 o 
   3  11   1      103.12      145.01     18.01 o 
   4  11   1        4.14       14.35      9.92 o 
   5  11   1      848.43      874.62     63.37 o 
   6  11   1     1238.46     1358.18     58.24 o 
   7  11   1      185.75      103.07     22.80 o 
  -7  12   1       39.39       65.03     19.45 o 
  -6  12   1      153.76      184.81     24.11 o 
  -5  12   1       76.41       75.10     17.60 o 
  -4  12   1      127.50       79.64     20.06 o 
  -3  12   1      166.84      165.48     18.43 o 
  -2  12   1       30.61       36.02      5.38 o 
  -1  12   1       99.48      113.90      8.93 o 
   0  12   1        1.25        6.75      5.96 o 
   1  12   1      103.47       97.59      7.49 o 
   2  12   1        0.71        3.34      3.24 o 
   3  12   1       30.55       45.50     12.49 o 
   4  12   1      168.89      149.90     20.11 o 
   5  12   1       12.74       16.13      9.08 o 
   6  12   1       48.18       15.61     14.16 o 
   7  12   1        4.59       21.87     12.02 o 
  -7  13   1      297.50      290.13     53.28 o 
  -6  13   1       76.65       91.85     19.42 o 
  -5  13   1      289.65      265.69     39.74 o 
  -4  13   1     2070.56     2249.28     52.03 o 
  -3  13   1     4416.64     4723.97     51.09 o 
  -2  13   1     1390.16     1462.50     21.17 o 
  -1  13   1       97.42       84.68     16.20 o 
   0  13   1     1501.83     1620.89     40.00 o 
   1  13   1     4360.21     4485.42     49.51 o 
   2  13   1     3421.07     3776.78     72.12 o 
   3  13   1      141.69      173.70     24.40 o 
   4  13   1       15.49       17.53     10.38 o 
   5  13   1     1195.62     1287.40     52.83 o 
   6  13   1     1016.66     1180.34     49.51 o 
   7  13   1      116.47      124.51     32.77 o 
  -7  14   1        0.86        0.00     16.81 o 
  -6  14   1       37.80       37.13     13.76 o 
  -5  14   1      154.02      147.07     33.39 o 
  -4  14   1      480.49      401.40     28.93 o 
  -3  14   1       30.96       24.67      7.11 o 
  -2  14   1      138.54      152.03     14.92 o 
  -1  14   1        0.66        2.01      7.43 o 
   0  14   1        4.28        8.66      8.27 o 
   1  14   1       61.06       72.34      7.67 o 
   2  14   1      147.96      159.30     16.32 o 
   3  14   1       29.04       26.27     10.96 o 
   4  14   1       24.93       35.99      9.49 o 
   5  14   1        0.60        9.66     23.19 o 
   6  14   1        5.74        0.00     18.60 o 
  -6  15   1       80.44       48.66      8.36 o 
  -5  15   1       49.39       61.34     15.06 o 
  -4  15   1     1085.74     1200.87     28.49 o 
  -3  15   1     1896.75     1997.71     49.76 o 
  -2  15   1      242.84      238.48     23.66 o 
  -1  15   1        5.15        9.96      9.26 o 
   0  15   1     1046.42     1082.26     46.95 o 
   1  15   1     4871.39     5124.42     93.53 o 
   2  15   1     2346.33     2330.18     29.00 o 
   3  15   1      137.70      165.68     18.06 o 
   4  15   1       65.85       35.78     14.44 o 
   5  15   1      437.62      446.38     60.08 o 
   6  15   1      460.55      443.57     70.01 o 
  -6  16   1       23.43       23.96      7.77 o 
  -5  16   1       96.63       87.35     19.41 o 
  -4  16   1      296.24      298.32     30.68 o 
  -3  16   1       48.03       54.70      9.81 o 
  -2  16   1     1220.19     1257.96     35.89 o 
  -1  16   1      477.06      604.86     39.85 o 
   0  16   1      372.84      338.58     75.72 o 
   1  16   1      522.74      479.99     18.58 o 
   2  16   1      234.76      217.79     14.08 o 
   3  16   1      375.56      382.22     37.92 o 
   4  16   1       65.73       38.80     13.18 o 
   5  16   1      105.62       83.62     21.34 o 
   6  16   1       25.44       42.85     13.48 o 
  -6  17   1      194.54      191.15     55.53 o 
  -5  17   1      201.54      187.65     21.80 o 
  -4  17   1      281.58      297.51     26.17 o 
  -3  17   1      944.11     1054.45     23.98 o 
  -2  17   1     2119.97     2020.85     69.30 o 
  -1  17   1      579.41      691.48    101.58 o 
   0  17   1       14.70       20.08     20.45 o 
   1  17   1     1235.99     1300.11     50.00 o 
   2  17   1     1934.25     2047.24     21.95 o 
   3  17   1      198.72      168.34     21.54 o 
   4  17   1       30.11       28.72      8.16 o 
   5  17   1      190.62      202.67     30.64 o 
   6  17   1      223.59      226.91     37.47 o 
  -5  18   1       69.22       62.50     17.87 o 
  -4  18   1      237.66      214.67     32.17 o 
  -3  18   1       21.89       30.90     12.65 o 
  -2  18   1      454.66      450.01     69.54 o 
  -1  18   1       41.98       51.28     24.42 o 
   0  18   1      440.00      516.81     72.22 o 
   1  18   1        3.24        0.00     20.58 o 
   2  18   1      394.91      347.73     24.29 o 
   3  18   1      242.14      219.59     32.23 o 
   4  18   1       24.84       33.99      9.31 o 
   5  18   1       34.99       28.71     29.18 o 
  -5  19   1      199.01      156.25     40.71 o 
  -4  19   1      222.95      160.00     39.27 o 
  -3  19   1      293.84      322.91     57.47 o 
  -2  19   1      401.61      406.64     57.67 o 
  -1  19   1      785.69      801.95     52.32 o 
   0  19   1     1583.04     1827.32     86.20 o 
   1  19   1     1134.28     1196.36    131.28 o 
   2  19   1      734.51      856.60     91.67 o 
   3  19   1      456.67      444.90     70.14 o 
   4  19   1      244.80      210.62     49.30 o 
   5  19   1      223.84      202.04     43.67 o 
  -5  20   1       34.90       19.58     19.88 o 
  -4  20   1      155.34      168.16     38.15 o 
  -3  20   1        0.09       16.63     14.57 o 
  -2  20   1      267.47      262.00     45.14 o 
  -1  20   1      123.11       79.84     28.96 o 
   0  20   1      177.57      154.00     30.54 o 
   1  20   1       49.33       88.02     37.38 o 
   2  20   1      513.06      578.56     95.42 o 
   3  20   1      329.53      342.76     53.31 o 
   4  20   1       16.36        6.41     19.55 o 
   5  20   1       45.85       30.19     21.84 o 
  -4  21   1       60.32       74.72     19.66 o 
  -3  21   1        0.21       21.41     12.39 o 
  -2  21   1      201.78      257.51     32.74 o 
  -1  21   1      911.09     1106.86     47.89 o 
   0  21   1      484.02      471.63     55.60 o 
   1  21   1      105.92      112.55     26.77 o 
   2  21   1      265.13      305.26     47.04 o 
   3  21   1      686.42      640.61     95.60 o 
   4  21   1      352.11      365.07     64.29 o 
  -4  22   1       45.60       47.93     16.58 o 
  -3  22   1        2.35       37.11     12.93 o 
  -2  22   1        2.12        0.00     18.12 o 
  -1  22   1        2.78       21.82     15.61 o 
   0  22   1       79.12       71.70     19.79 o 
   1  22   1       41.47       63.42     24.42 o 
   2  22   1       29.92       23.35     26.08 o 
   3  22   1       38.17       45.21     14.98 o 
   4  22   1        0.95       35.67     16.28 o 
  -3  23   1       43.38       18.90     15.98 o 
  -2  23   1      186.83      196.04     43.72 o 
  -1  23   1      616.70      708.79    100.53 o 
   0  23   1      313.25      338.47     53.10 o 
   1  23   1       52.17       31.80     15.07 o 
   2  23   1       79.63       57.76     19.67 o 
   3  23   1      382.96      321.76     63.57 o 
  -2  24   1       10.99       24.88     22.32 o 
  -1  24   1       44.22       36.15     20.19 o 
   0  24   1       57.03       37.52     15.51 o 
   1  24   1        9.63       10.76     14.33 o 
   2  24   1       24.15       31.47     14.76 o 
  -1  25   1      583.77      670.12    107.85 o 
   0  25   1      352.91      317.10     63.34 o 
   1  25   1       47.60       40.23     17.17 o 
  -8   0   2       26.93       94.63     55.00 o 
  -7   0   2      468.29      384.61    113.12 o 
  -6   0   2     2319.13     2546.24    153.48 o 
  -5   0   2     1842.59     1878.04     71.20 o 
  -4   0   2       24.19        9.83     11.33 o 
  -3   0   2      345.59      311.34     19.96 o 
  -2   0   2     6136.51     6100.83     46.97 o 
  -1   0   2     8116.66     7256.65    178.18 o 
   0   0   2       27.79       29.06     11.24 o 
   1   0   2     3914.80     3435.94     39.43 o 
   2   0   2    10758.03     9953.08    236.64 o 
   3   0   2    15230.31    15138.62    431.65 o 
   4   0   2      562.83      501.83     45.72 o 
   5   0   2       34.35       55.60     31.56 o 
   6   0   2      547.31      545.86     58.07 o 
   7   0   2     1087.93     1153.52    176.97 o 
   8   0   2      213.63      176.07     75.66 o 
  -8   1   2        0.37       13.51     27.49 o 
  -7   1   2       16.96        0.27     25.10 o 
  -6   1   2       13.79       23.07     20.94 o 
  -5   1   2      263.62      262.12     37.42 o 
  -4   1   2      280.71      278.23     18.81 o 
  -3   1   2      113.61       88.65      9.05 o 
  -2   1   2      269.00      210.50     10.39 o 
  -1   1   2    28335.53    28834.32    163.26 o 
   0   1   2     7788.36     7224.82     95.96 o 
   1   1   2     4564.04     4591.02     53.41 o 
   2   1   2      103.11       62.09     10.97 o 
   3   1   2     1097.78      990.11     58.25 o 
   4   1   2      377.75      399.33     37.08 o 
   5   1   2       70.98      102.16     27.85 o 
   6   1   2      118.39      101.37    102.61 o 
   7   1   2        0.30       23.71     25.57 o 
   8   1   2        2.28        2.88     25.17 o 
  -8   2   2       21.65       24.41     26.93 o 
  -7   2   2      349.43      333.08     70.60 o 
  -6   2   2     2577.25     2639.46     63.67 o 
  -5   2   2     2070.58     2171.17     84.07 o 
  -4   2   2       51.78       52.43      7.88 o 
  -3   2   2      228.57      247.41     16.98 o 
  -2   2   2    26844.17    27056.03    129.76 o 
  -1   2   2    23530.46    23796.01    126.41 o 
   0   2   2     1412.56     1378.75     30.14 o 
   1   2   2       41.42       35.27      6.94 o 
   2   2   2    16825.04    16634.83     80.87 o 
   3   2   2    12950.40    12937.59    284.68 o 
   4   2   2      808.04      847.54     37.99 o 
   5   2   2        8.11        0.00     23.97 o 
   6   2   2      310.51      307.73     34.15 o 
   7   2   2      525.88      624.79     72.65 o 
   8   2   2      184.04       78.85     33.00 o 
  -8   3   2       27.32       35.95     32.48 o 
  -7   3   2      104.80       94.34     34.32 o 
  -6   3   2        5.07       22.22     13.11 o 
  -5   3   2      316.86      393.36     47.13 o 
  -4   3   2      110.50      104.61     13.34 o 
  -3   3   2      847.42      737.36     15.20 o 
  -2   3   2     2759.11     2634.16     36.45 o 
  -1   3   2       26.64       45.23      9.87 o 
   0   3   2      497.40      573.84      9.08 o 
   1   3   2     5801.22     5499.95     33.37 o 
   2   3   2     7775.19     7038.44    109.31 o 
   3   3   2        5.00        0.00     31.57 o 
   4   3   2     1255.70     1196.35     61.05 o 
   5   3   2        1.56       32.09     22.75 o 
   6   3   2      327.32      358.38     50.62 o 
   7   3   2        0.12        0.00     27.82 o 
   8   3   2       49.68       56.12     24.07 o 
  -8   4   2       78.53      141.47     48.97 o 
  -7   4   2      852.91      786.75    134.59 o 
  -6   4   2     1849.64     1907.32     68.31 o 
  -5   4   2      534.68      514.48     43.61 o 
  -4   4   2       82.65       74.93     15.30 o 
  -3   4   2     2755.52     2799.98     54.84 o 
  -2   4   2    15989.77    16840.06    197.58 o 
  -1   4   2     6865.00     6427.20     31.97 o 
   0   4   2       18.61       16.58      4.05 o 
   1   4   2     5458.06     5125.47     29.80 o 
   2   4   2    14683.61    14682.86    133.10 o 
   3   4   2     6851.75     6903.68    182.09 o 
   4   4   2      612.35      613.56     34.37 o 
   5   4   2        1.58        4.79     18.43 o 
   6   4   2      262.96      304.54     42.93 o 
   7   4   2      399.74      448.02     50.41 o 
   8   4   2       50.33       82.55     27.98 o 
  -8   5   2       26.40        9.34     27.88 o 
  -7   5   2      205.85      228.94     32.25 o 
  -6   5   2        0.57        0.00     21.46 o 
  -5   5   2     2169.38     2133.92     42.59 o 
  -4   5   2      622.00      716.80     24.39 o 
  -3   5   2     4337.35     4123.45     68.20 o 
  -2   5   2      941.82      883.99     15.97 o 
  -1   5   2     6065.92     5781.31     30.01 o 
   0   5   2     1373.28     1473.11     12.76 o 
   1   5   2     9023.50     9044.76     54.72 o 
   2   5   2     3872.46     3742.26     44.17 o 
   3   5   2     3767.17     3747.83     72.24 o 
   4   5   2     2548.26     2504.10     70.02 o 
   5   5   2       29.42       33.19     23.79 o 
   6   5   2      218.63      235.44     38.69 o 
   7   5   2       11.56        8.76     29.09 o 
   8   5   2       29.51       20.24     29.52 o 
  -8   6   2       72.25      112.42     42.20 o 
  -7   6   2       77.01       88.65     26.50 o 
  -6   6   2      626.11      624.39     73.44 o 
  -5   6   2     1560.91     1644.01     36.87 o 
  -4   6   2      726.99      743.09     20.06 o 
  -3   6   2     2308.93     2318.40     50.52 o 
  -2   6   2     6301.91     6667.50     61.52 o 
  -1   6   2     5550.69     5370.84     43.83 o 
   0   6   2     7711.96     8036.86     44.99 o 
   1   6   2     6285.55     6223.54     53.56 o 
   2   6   2     4924.77     4998.82     54.54 o 
   3   6   2     1895.67     1992.85     59.94 o 
   4   6   2     1394.20     1321.76     37.97 o 
   5   6   2     1795.00     1752.09     75.88 o 
   6   6   2      698.85      717.37     58.57 o 
   7   6   2      210.99      208.70     49.62 o 
  -8   7   2       41.44       41.31     30.89 o 
  -7   7   2      277.00      331.49     39.28 o 
  -6   7   2        5.07       28.68     12.43 o 
  -5   7   2      797.34      828.20     58.98 o 
  -4   7   2        8.96        5.62      5.60 o 
  -3   7   2     2753.73     2871.86     84.19 o 
  -2   7   2      756.43      727.00     15.44 o 
  -1   7   2     5910.66     5719.73     46.52 o 
   0   7   2     4781.35     4634.49     41.22 o 
   1   7   2     1671.11     1476.13     21.18 o 
   2   7   2     2410.72     2608.42     43.21 o 
   3   7   2      927.86      961.46     34.52 o 
   4   7   2     3722.33     3624.57     92.67 o 
   5   7   2      229.66      224.72     31.14 o 
   6   7   2      131.89      161.55     43.22 o 
   7   7   2        0.33       34.85     23.28 o 
  -7   8   2      169.59      201.12     26.52 o 
  -6   8   2      195.73      194.95     28.29 o 
  -5   8   2     1029.46     1095.23     48.02 o 
  -4   8   2     4024.09     4430.98    145.95 o 
  -3   8   2     5358.15     6063.48    130.59 o 
  -2   8   2     2350.26     2645.10     39.91 o 
  -1   8   2     2891.44     2930.40     43.94 o 
   0   8   2     5423.92     5136.39     42.62 o 
   1   8   2     1138.93     1122.70     16.44 o 
   2   8   2       25.43       29.17      5.52 o 
   3   8   2       97.45      147.54     18.31 o 
   4   8   2      925.55      926.38     32.67 o 
   5   8   2      719.59      751.74     60.61 o 
   6   8   2      276.17      304.09     41.82 o 
   7   8   2      112.92      177.68     34.23 o 
  -7   9   2      161.86      191.82     31.13 o 
  -6   9   2       20.74       14.04      9.88 o 
  -5   9   2      262.05      288.08     37.18 o 
  -4   9   2       71.39       86.54     17.63 o 
  -3   9   2     1198.43     1273.82     30.17 o 
  -2   9   2      518.86      426.04     13.35 o 
  -1   9   2     3590.70     3521.73     40.95 o 
   0   9   2     1281.75     1301.02     16.94 o 
   1   9   2     2703.44     2684.05     38.79 o 
   2   9   2      924.39      881.63     15.41 o 
   3   9   2      301.29      311.53     47.30 o 
   4   9   2      407.00      482.74     46.79 o 
   5   9   2       15.45       26.33     11.36 o 
   6   9   2      118.44      116.26     31.52 o 
   7   9   2        4.73       17.27     18.73 o 
  -7  10   2       35.33       67.18     20.41 o 
  -6  10   2       13.22       22.11     10.77 o 
  -5  10   2      272.16      311.62     41.18 o 
  -4  10   2     2871.70     2925.23     64.36 o 
  -3  10   2      827.79      862.42     28.11 o 
  -2  10   2      253.27      242.30     19.71 o 
  -1  10   2      818.69      862.51     13.60 o 
   0  10   2    13561.41    14075.82    206.99 o 
   1  10   2    11854.48    12365.13    221.64 o 
   2  10   2       32.86       53.16      7.71 o 
   3  10   2        7.60       17.67      9.33 o 
   4  10   2     3005.42     3068.69     69.94 o 
   5  10   2     2634.50     2855.47     56.63 o 
   6  10   2      345.91      319.88     44.39 o 
   7  10   2       30.56       49.39     19.15 o 
  -7  11   2       29.73       26.93     16.65 o 
  -6  11   2       46.32       68.26     17.93 o 
  -5  11   2      162.67      204.99     23.84 o 
  -4  11   2       18.88        6.45     13.88 o 
  -3  11   2     1030.01      998.08     28.36 o 
  -2  11   2      170.02      154.54     12.49 o 
  -1  11   2      665.65      650.94     12.27 o 
   0  11   2      818.99      767.20     18.43 o 
   1  11   2       55.03       38.67      5.97 o 
   2  11   2      345.93      338.78     17.81 o 
   3  11   2      239.55      229.70     29.56 o 
   4  11   2      200.88      241.89     29.98 o 
   5  11   2       14.71        5.53     16.04 o 
   6  11   2       14.57       21.26     11.98 o 
   7  11   2       12.14       41.69     24.34 o 
  -7  12   2      125.92      163.27     27.96 o 
  -6  12   2       69.38       54.99     16.90 o 
  -5  12   2      436.16      490.64     36.06 o 
  -4  12   2     2429.84     2644.29     54.71 o 
  -3  12   2     2956.04     3027.70     43.70 o 
  -2  12   2      126.08      170.35     14.88 o 
  -1  12   2      101.58      116.45      9.17 o 
   0  12   2     7085.54     7234.81     90.48 o 
   1  12   2     7116.19     7435.62     91.68 o 
   2  12   2      146.76      145.19     11.25 o 
   3  12   2      237.33      229.11     21.88 o 
   4  12   2      407.03      431.94     36.63 o 
   5  12   2     1461.08     1543.79     81.06 o 
   6  12   2      278.36      281.33     43.95 o 
   7  12   2       13.62       51.05     29.85 o 
  -7  13   2       30.81       34.33     14.88 o 
  -6  13   2       26.05       43.16     21.50 o 
  -5  13   2        9.47       19.90     15.58 o 
  -4  13   2       12.75        8.27      9.56 o 
  -3  13   2        4.71        5.63     20.12 o 
  -2  13   2       57.34       55.15      6.81 o 
  -1  13   2        1.17        4.46      3.17 o 
   0  13   2       49.87       30.75      6.82 o 
   1  13   2       89.36       91.16      7.95 o 
   2  13   2      146.72      168.12     12.53 o 
   3  13   2        0.49        3.72     17.80 o 
   4  13   2        3.50       11.24     15.66 o 
   5  13   2       42.33       40.61     13.40 o 
   6  13   2       20.96       10.06     14.99 o 
  -6  14   2       11.85       33.95     21.90 o 
  -5  14   2      236.08      253.19     33.39 o 
  -4  14   2     2899.10     3154.75     51.77 o 
  -3  14   2     3279.96     3405.46     62.11 o 
  -2  14   2       82.63       80.10      8.16 o 
  -1  14   2      230.18      219.05     18.34 o 
   0  14   2     5901.98     6283.46    135.48 o 
   1  14   2     4313.65     4814.32     45.51 o 
   2  14   2      157.27      161.37     11.72 o 
   3  14   2       68.75       57.27     15.04 o 
   4  14   2     1116.67     1190.69     57.42 o 
   5  14   2     1281.83     1372.73     63.89 o 
   6  14   2      179.46      114.63     27.74 o 
  -6  15   2       79.40       67.32     28.98 o 
  -5  15   2      186.64      190.57     20.66 o 
  -4  15   2       64.64       47.52     10.01 o 
  -3  15   2       20.08       11.71      7.98 o 
  -2  15   2       11.65       10.01      2.92 o 
  -1  15   2      466.88      464.19     37.87 o 
   1  15   2      398.62      400.88     20.41 o 
   2  15   2      887.17      941.45     29.91 o 
   3  15   2      155.17      121.48     23.42 o 
   4  15   2      429.99      380.22     48.04 o 
   5  15   2        6.27       20.73     13.76 o 
   6  15   2       90.68       58.64     16.03 o 
  -6  16   2       64.52       68.80     16.91 o 
  -5  16   2      408.43      408.95     37.93 o 
  -4  16   2     1868.04     1987.09     74.32 o 
  -3  16   2      709.82      693.12     26.13 o 
  -2  16   2       31.49       19.36      4.49 o 
  -1  16   2      610.49      662.37     28.26 o 
   0  16   2     2214.73     2399.55     54.95 o 
   1  16   2     2142.97     2231.52     63.01 o 
   2  16   2      342.73      315.11     32.74 o 
   3  16   2      105.58      137.79     17.17 o 
   4  16   2      469.62      479.75     42.05 o 
   5  16   2      452.31      398.34     62.54 o 
   6  16   2      177.45      144.89     27.25 o 
  -6  17   2       13.69       20.87     12.46 o 
  -5  17   2      182.51      213.77     21.37 o 
  -4  17   2       31.52       22.26     12.20 o 
  -3  17   2      537.79      552.19     36.42 o 
  -2  17   2      683.46      619.72     17.91 o 
  -1  17   2       64.62       56.31     14.94 o 
   0  17   2       18.22       10.14      5.65 o 
   1  17   2     1658.89     1718.58     57.73 o 
   2  17   2     1031.93     1011.96     27.25 o 
   3  17   2        0.91       16.64      8.47 o 
   4  17   2      110.02       89.31     18.57 o 
   5  17   2       36.52       25.89     16.11 o 
  -5  18   2      229.24      195.38     48.97 o 
  -4  18   2      651.49      574.18     55.46 o 
  -3  18   2      285.50      240.08     33.20 o 
  -2  18   2       55.85       65.55     28.91 o 
  -1  18   2      777.86      677.74     53.35 o 
   0  18   2     1786.60     1800.03     27.94 o 
   1  18   2      743.05      664.97     40.89 o 
   2  18   2      540.38      532.46     24.13 o 
   3  18   2      686.49      695.87     48.46 o 
   4  18   2      411.12      350.63     43.23 o 
   5  18   2      139.28      142.65     52.10 o 
  -5  19   2      143.03      132.40     49.39 o 
  -4  19   2       47.85       84.63     25.96 o 
  -3  19   2       58.94       39.67     12.79 o 
  -2  19   2        1.86       30.28     30.39 o 
  -1  19   2      653.32      638.43     45.43 o 
   0  19   2      436.77      459.21     73.72 o 
   1  19   2       82.54       97.39     40.03 o 
   2  19   2      218.20      243.64     35.95 o 
   3  19   2        0.81       18.81     23.07 o 
   4  19   2       32.13       24.07     11.60 o 
   5  19   2       23.72       18.43     20.24 o 
  -5  20   2      105.87       96.14     35.84 o 
  -4  20   2       97.59       33.61     33.55 o 
  -3  20   2      203.33      180.88     30.10 o 
  -2  20   2      310.11      366.74     59.29 o 
  -1  20   2      202.15      210.38     36.29 o 
   0  20   2      100.02       65.45     24.43 o 
   1  20   2      169.85      177.48     32.58 o 
   2  20   2      647.89      576.02    114.15 o 
   3  20   2      654.02      820.11    151.22 o 
   4  20   2      182.91      171.90     42.95 o 
  -4  21   2        0.31        0.00     34.09 o 
  -3  21   2      266.81      172.80     49.21 o 
  -2  21   2       27.60       22.80     14.16 o 
  -1  21   2      156.10      112.53     35.39 o 
   0  21   2       29.71       43.66     18.85 o 
   1  21   2      183.23      117.42     55.60 o 
   2  21   2      230.85      200.17     37.32 o 
   3  21   2        2.76       30.58     22.91 o 
   4  21   2        1.64       23.33     12.46 o 
  -4  22   2       93.77      107.82     35.72 o 
  -3  22   2      231.43      204.99     47.76 o 
  -2  22   2      628.95      763.12     89.09 o 
  -1  22   2      520.09      456.66     88.38 o 
   0  22   2       69.79       59.69     21.75 o 
   1  22   2       92.75       49.85     19.52 o 
   2  22   2      448.25      495.18     78.47 o 
   3  22   2      486.59      426.26     86.01 o 
  -3  23   2       45.90       38.84     16.51 o 
  -2  23   2       22.97       25.38     19.93 o 
  -1  23   2       24.82       52.79     26.60 o 
   0  23   2       14.11       11.81     27.38 o 
   1  23   2        6.03       25.90     21.05 o 
   2  23   2       11.47       39.53     25.12 o 
   3  23   2        0.41        6.89     16.44 o 
  -2  24   2      445.12      409.18     91.66 o 
  -1  24   2      419.56      367.19     78.51 o 
   0  24   2       60.10       30.80     17.08 o 
   1  24   2       46.61       44.49     27.59 o 
   2  24   2      270.01      285.49     71.61 o 
  -8   1   3      264.33      194.97     51.25 o 
  -7   1   3     1204.97     1453.46    142.91 o 
  -6   1   3      901.39      970.63    102.05 o 
  -5   1   3        6.75       14.45      7.68 o 
  -4   1   3      603.94      646.64     22.40 o 
  -3   1   3    15522.03    16050.11    188.13 o 
  -2   1   3    14683.84    15029.07    183.20 o 
  -1   1   3      675.59      618.12     13.80 o 
   0   1   3     1093.70     1058.75     28.27 o 
   1   1   3     8982.38     8479.85    106.06 o 
   3   1   3     1929.68     1876.12     42.74 o 
   4   1   3      320.12      312.93     56.34 o 
   5   1   3      398.18      402.39     56.95 o 
   6   1   3     1627.54     1667.68     96.32 o 
   7   1   3      282.28      235.17     65.79 o 
  -8   2   3       10.70       39.73     27.68 o 
  -7   2   3        6.39        6.32     21.14 o 
  -6   2   3      153.65      148.32     40.52 o 
  -5   2   3        0.81        1.28      6.18 o 
  -4   2   3      672.36      634.44     28.22 o 
  -3   2   3       64.57       51.49      5.94 o 
  -2   2   3      822.48      791.55     35.18 o 
  -1   2   3      744.84      709.95     22.66 o 
   0   2   3      740.35      686.03     21.54 o 
   1   2   3      274.57      288.17     22.89 o 
   2   2   3     1350.75     1330.48    227.39 o 
   3   2   3      815.41      785.76     60.12 o 
   4   2   3        1.95        4.13     15.63 o 
   5   2   3      272.80      271.76     43.20 o 
   6   2   3       80.08       54.11     35.66 o 
   7   2   3       18.72       24.97     28.42 o 
  -8   3   3       43.61       61.45     27.42 o 
  -7   3   3      469.25      527.79    108.83 o 
  -6   3   3      721.29      758.16     52.75 o 
  -5   3   3      340.33      384.86     25.35 o 
  -4   3   3     1498.22     1455.89     29.94 o 
  -3   3   3     4491.60     4459.64     83.45 o 
  -2   3   3     7110.92     6821.60     68.95 o 
  -1   3   3     1564.73     1661.25     20.96 o 
   0   3   3      290.19      251.56     11.62 o 
   1   3   3     5153.95     4819.39     53.17 o 
   2   3   3    12081.23    11710.31    180.22 o 
   3   3   3     2120.74     2027.76     74.03 o 
   4   3   3        9.50        4.79     21.87 o 
   5   3   3      275.15      337.70     61.67 o 
   6   3   3     1468.21     1446.51     90.70 o 
   7   3   3      423.40      370.16     82.07 o 
  -8   4   3       67.78       58.69     37.77 o 
  -7   4   3        5.27       23.67     13.47 o 
  -6   4   3      391.43      406.50     53.94 o 
  -5   4   3      149.00      139.60     18.33 o 
  -4   4   3      827.76      748.48     35.18 o 
  -3   4   3       67.89       49.23     15.43 o 
  -2   4   3     7831.76     8282.44     82.09 o 
  -1   4   3     6554.36     6440.26     57.58 o 
   0   4   3     1569.77     1489.24     21.10 o 
   1   4   3     5195.94     4998.04     57.75 o 
   2   4   3        8.75       13.96     15.27 o 
   3   4   3     1970.91     1790.70     82.43 o 
   4   4   3       38.80       31.37      9.82 o 
   5   4   3      221.00      272.85     49.81 o 
   6   4   3       28.65       12.82     35.48 o 
   7   4   3      164.93      143.00     41.41 o 
  -8   5   3      292.40      169.60     57.95 o 
  -7   5   3      426.54      349.45     46.64 o 
  -6   5   3      436.36      475.22     48.67 o 
  -5   5   3      811.08      763.25     36.57 o 
  -4   5   3     1717.95     1755.13     53.39 o 
  -3   5   3     3193.49     2948.68     62.69 o 
  -2   5   3     5133.76     5333.38     62.06 o 
  -1   5   3     3412.92     3771.68     37.35 o 
   0   5   3     1562.26     1673.20     21.66 o 
   1   5   3     4791.44     4615.67     50.57 o 
   2   5   3     7314.38     7290.76    240.25 o 
   3   5   3     2682.87     2728.09     78.83 o 
   4   5   3     1139.39     1114.24     58.78 o 
   5   5   3     1306.25     1473.11     76.47 o 
   6   5   3      662.63      689.99    128.31 o 
   7   5   3      180.71      228.66     51.35 o 
  -8   6   3       93.21       96.56     22.83 o 
  -7   6   3       63.29       69.16     19.20 o 
  -6   6   3       72.08       70.18     21.57 o 
  -5   6   3       20.64       31.73     12.06 o 
  -4   6   3     1372.96     1300.79     26.48 o 
  -3   6   3      674.65      563.78     28.22 o 
  -2   6   3     3752.59     3546.59     65.44 o 
  -1   6   3     4419.92     4612.91     45.21 o 
   0   6   3     2272.06     2136.68     22.92 o 
   1   6   3     8743.30     8724.84     75.79 o 
   2   6   3       63.49       55.09     16.59 o 
   3   6   3     3565.63     3589.81    172.85 o 
   4   6   3       82.29       73.30     24.21 o 
   5   6   3     1344.02     1336.74     78.92 o 
   6   6   3       52.58       28.60     17.41 o 
   7   6   3      358.24      345.93     57.97 o 
  -7   7   3       94.10       58.10     21.93 o 
  -6   7   3      291.91      292.59     37.00 o 
  -5   7   3      734.42      672.71     44.76 o 
  -4   7   3      472.39      472.11     21.88 o 
  -3   7   3     1074.67     1098.73     46.42 o 
  -2   7   3     3728.35     3828.27     61.56 o 
  -1   7   3     8853.20     9514.33     83.86 o 
   0   7   3     8647.22     8778.55     83.34 o 
   1   7   3     1540.81     1605.51     16.04 o 
   2   7   3     1431.02     1389.83     49.08 o 
   3   7   3     1597.93     1544.93     42.68 o 
   4   7   3      440.39      463.57     79.96 o 
   5   7   3      198.21      231.62     37.71 o 
   6   7   3      166.97      201.66     40.29 o 
   7   7   3      151.08      148.39     52.13 o 
  -7   8   3        3.00       35.55      9.83 o 
  -6   8   3      156.92      121.09     19.17 o 
  -5   8   3        0.90        0.00      9.03 o 
  -4   8   3      785.56      751.25     28.15 o 
  -3   8   3      754.19      689.76     33.78 o 
  -2   8   3      539.55      465.67     14.17 o 
  -1   8   3     2927.93     2859.00     44.99 o 
   0   8   3     1629.43     1562.00     16.95 o 
   1   8   3     4754.34     4593.18     62.69 o 
   2   8   3      406.70      382.72     27.26 o 
   3   8   3     2324.03     2270.09     51.12 o 
   4   8   3       31.40       41.41      9.32 o 
   5   8   3      386.74      367.47     88.01 o 
   6   8   3        0.84       18.94      9.26 o 
   7   8   3      190.65      180.75     37.05 o 
  -7   9   3      122.05      111.58     21.83 o 
  -6   9   3      306.63      263.37     42.81 o 
  -5   9   3     1380.70     1474.95     55.36 o 
  -4   9   3     1577.92     1661.72     27.99 o 
  -3   9   3       79.63       70.99     13.55 o 
  -2   9   3      470.41      466.78     26.32 o 
  -1   9   3     4656.97     4796.23     57.01 o 
   0   9   3     6348.66     6621.06     75.62 o 
   1   9   3     3185.88     3415.25     58.47 o 
   2   9   3       98.80      131.90     15.62 o 
   3   9   3      201.75      236.07     34.98 o 
   4   9   3     1609.21     1530.23     52.75 o 
   5   9   3      746.46      771.87     77.56 o 
   6   9   3       56.71       33.49     23.74 o 
   7   9   3       46.92       50.85     26.74 o 
  -7  10   3        6.20       39.57     14.28 o 
  -6  10   3      151.17      140.14     20.21 o 
  -5  10   3        1.81        6.30     11.96 o 
  -4  10   3      591.76      527.43     26.73 o 
  -3  10   3      291.83      287.72     24.65 o 
  -2  10   3      521.74      466.86     27.90 o 
  -1  10   3      799.54      728.76     19.69 o 
   0  10   3        6.78       13.37      3.55 o 
   1  10   3      338.21      311.79     15.58 o 
   2  10   3      170.67      161.98     23.44 o 
   3  10   3     1272.76     1276.29     39.81 o 
   4  10   3      106.47       48.22     19.67 o 
   5  10   3       54.46       57.87     15.18 o 
   6  10   3        0.15        0.00     21.59 o 
   7  10   3       59.09       52.09     31.70 o 
  -7  11   3      117.86       61.88     25.87 o 
  -6  11   3      402.65      406.24     64.06 o 
  -5  11   3     1994.63     2415.66     76.54 o 
  -4  11   3     1823.46     1946.87     44.83 o 
  -3  11   3       23.12       20.85     10.00 o 
  -2  11   3      205.49      261.91     29.59 o 
  -1  11   3     7585.90     7765.50     71.14 o 
   0  11   3     6482.60     6839.50     68.07 o 
   1  11   3       19.07       22.52      6.53 o 
   2  11   3       46.35       45.78     17.76 o 
   3  11   3     1772.32     1858.30     42.26 o 
   4  11   3     3224.74     3412.47     65.17 o 
   5  11   3      360.89      336.62     47.08 o 
   6  11   3        1.51       16.98     14.32 o 
   7  11   3       70.25       87.38     24.98 o 
  -7  12   3        0.10       25.89     14.04 o 
  -6  12   3       17.76       21.02     13.69 o 
  -5  12   3        8.08       26.26     12.08 o 
  -4  12   3       75.56       70.17     17.40 o 
  -3  12   3        5.29       12.27      9.20 o 
  -2  12   3        8.97       12.77      4.27 o 
  -1  12   3       79.51       77.54      7.72 o 
   0  12   3       61.12       58.64      9.55 o 
   1  12   3        0.41        5.70      4.76 o 
   2  12   3       32.57       41.17     10.70 o 
   3  12   3      113.69       83.50     14.46 o 
   4  12   3       12.40       21.14     14.82 o 
   5  12   3       23.29       43.37     12.02 o 
   6  12   3        6.55       43.37     15.71 o 
  -7  13   3       12.83       16.52     14.82 o 
  -6  13   3       94.02       57.81     20.54 o 
  -5  13   3     1611.50     1838.30     60.94 o 
  -4  13   3      874.98      981.58     78.46 o 
  -3  13   3        9.63        9.58      9.66 o 
  -2  13   3       96.30      103.85     13.92 o 
  -1  13   3     5093.73     5702.54     95.45 o 
   0  13   3     7588.92     7845.38     71.69 o 
   1  13   3      417.16      407.41     32.42 o 
   2  13   3       36.73       29.53      6.90 o 
   3  13   3      609.91      592.66     40.04 o 
   4  13   3     1542.35     1574.11     66.59 o 
   5  13   3      436.39      446.92     58.44 o 
   6  13   3        1.20       50.85     15.36 o 
  -6  14   3        0.63       28.26     14.14 o 
  -5  14   3        0.51       18.71      7.31 o 
  -4  14   3      206.02      185.81     26.14 o 
  -3  14   3      178.66      173.87     21.03 o 
  -2  14   3      129.44      138.58     15.56 o 
  -1  14   3       19.67       15.39      3.95 o 
   0  14   3      270.51      300.26     19.04 o 
   1  14   3      255.20      300.60     33.01 o 
   2  14   3       28.53       19.19      6.28 o 
   3  14   3        7.65       15.90      6.73 o 
   4  14   3       18.77        9.70     14.95 o 
   5  14   3       42.57       37.69     16.20 o 
   6  14   3       22.57       34.33     10.38 o 
  -6  15   3      180.25      165.93     26.89 o 
  -5  15   3      601.07      569.58     66.44 o 
  -4  15   3      810.12      920.96     61.08 o 
  -3  15   3      153.42      105.65     15.35 o 
  -2  15   3       86.51       78.49     11.59 o 
  -1  15   3     2560.72     2673.61     39.43 o 
   0  15   3     5383.17     5559.96     52.50 o 
   1  15   3      950.22     1051.63     27.12 o 
   2  15   3        6.55       12.15      5.62 o 
   3  15   3     1110.49     1092.93     40.97 o 
   4  15   3     1940.48     2120.29     54.47 o 
   5  15   3      270.84      216.60     34.49 o 
   6  15   3       20.84       29.26     13.27 o 
  -6  16   3      120.36      150.13     25.94 o 
  -5  16   3       20.60       34.99     23.25 o 
  -4  16   3       82.77       77.58     19.61 o 
  -3  16   3      130.65      103.18     16.38 o 
  -2  16   3     1204.02     1367.56     26.61 o 
  -1  16   3       51.05       47.53      7.45 o 
   0  16   3      987.09      964.50     26.51 o 
   1  16   3      523.62      589.33     26.53 o 
   2  16   3        2.58        0.00      5.48 o 
   3  16   3        4.54       10.82      9.96 o 
   4  16   3       89.43       85.50     14.23 o 
   5  16   3      153.76      124.42     23.65 o 
  -5  17   3      286.37      273.54     44.37 o 
  -4  17   3      535.64      612.02     54.10 o 
  -3  17   3      769.17      778.36     28.81 o 
  -2  17   3      608.64      642.40     24.47 o 
  -1  17   3      548.70      507.40     57.25 o 
   0  17   3      756.05      713.62     42.23 o 
   1  17   3      705.71      720.14     27.45 o 
   2  17   3      273.84      276.43     38.83 o 
   3  17   3      396.62      323.50     45.84 o 
   4  17   3      711.85      707.02     66.22 o 
   5  17   3      221.70      201.26     33.39 o 
  -5  18   3       29.16       32.40     16.20 o 
  -4  18   3       68.73       54.76     17.95 o 
  -3  18   3      118.61      108.55     15.09 o 
  -2  18   3      182.44      199.34     26.36 o 
  -1  18   3     1048.01     1092.64     70.69 o 
   0  18   3       12.80       23.60     23.55 o 
   1  18   3      839.62      861.39     33.55 o 
   2  18   3        1.02        9.15      9.20 o 
   3  18   3      191.33      190.29     27.23 o 
   4  18   3        2.05       34.60     16.35 o 
   5  18   3      140.03      119.03     29.54 o 
  -5  19   3      162.50      134.93     30.66 o 
  -4  19   3      347.94      334.19     92.22 o 
  -3  19   3      629.59      567.37     51.33 o 
  -2  19   3       99.79      110.40     22.00 o 
  -1  19   3       14.50        8.58     12.78 o 
   0  19   3      386.38      356.42     63.82 o 
   1  19   3      329.72      347.35     64.72 o 
   2  19   3      172.39      147.63     23.32 o 
   3  19   3      302.72      326.26     65.76 o 
   4  19   3      295.11      278.78     42.56 o 
  -4  20   3      112.18      135.05     65.42 o 
  -3  20   3       80.05       53.75     26.90 o 
  -2  20   3       29.42       26.73     16.52 o 
  -1  20   3       16.40       19.46     12.34 o 
   0  20   3      213.04      226.09     40.96 o 
   1  20   3      336.38      312.08     60.48 o 
   2  20   3        5.68       39.80     19.48 o 
   3  20   3      112.37      119.36     55.15 o 
   4  20   3       58.27       61.66     15.30 o 
  -4  21   3      195.75      160.23     48.85 o 
  -3  21   3      546.55      522.73    119.03 o 
  -2  21   3      513.86      468.35     93.56 o 
  -1  21   3      150.76      142.34     25.62 o 
   0  21   3      177.46      143.05     32.38 o 
   1  21   3      519.16      517.48     93.93 o 
   2  21   3      466.97      452.62     87.06 o 
   3  21   3      200.32      138.18     30.45 o 
  -3  22   3       46.98       33.43     39.82 o 
  -2  22   3        3.23       10.23     13.04 o 
  -1  22   3       22.32       15.70     13.47 o 
   0  22   3       21.49       22.92     17.78 o 
   1  22   3      162.21      121.16     27.38 o 
   2  22   3        8.59       43.94     18.47 o 
   3  22   3       35.61       45.34     23.91 o 
  -2  23   3      447.07      438.46    128.12 o 
  -1  23   3      150.86      151.83     42.97 o 
   0  23   3       79.19       75.48     49.18 o 
   1  23   3      321.61      282.97     59.89 o 
   2  23   3      330.20      285.57     58.17 o 
  -1  24   3        2.59       23.23     35.90 o 
   0  24   3        1.27       18.57     43.91 o 
   1  24   3       26.76       57.00     32.14 o 
  -8   0   4      418.91      426.05    157.58 o 
  -7   0   4      317.67      359.67     99.57 o 
  -6   0   4        6.05       10.12     28.13 o 
  -5   0   4      508.23      409.69     28.21 o 
  -4   0   4     6030.84     6144.31     99.09 o 
  -3   0   4     5995.83     6263.02    113.04 o 
  -2   0   4      686.72      675.09     30.99 o 
  -1   0   4     1195.09     1049.13     58.85 o 
   0   0   4     5196.17     5122.67    137.10 o 
   1   0   4    10011.43     9236.92    202.27 o 
   2   0   4      896.03      895.53     53.91 o 
   3   0   4      214.29      206.19     41.14 o 
   4   0   4      423.80      333.11     96.74 o 
   5   0   4     2834.76     3090.78     84.75 o 
   6   0   4      995.23     1122.56    130.29 o 
   7   0   4        5.12        0.00     36.26 o 
  -8   1   4        1.35        5.99     16.99 o 
  -7   1   4        0.27        5.74     21.46 o 
  -6   1   4        8.48       17.38      7.18 o 
  -5   1   4       28.90       21.42      9.00 o 
  -4   1   4        0.64        8.33      7.58 o 
  -3   1   4      162.17      188.93     20.45 o 
  -2   1   4      297.27      272.35     26.11 o 
  -1   1   4      165.12      217.01     39.02 o 
   0   1   4      216.77      189.72     52.17 o 
   1   1   4      599.31      606.94    103.58 o 
   2   1   4      174.06       86.97     31.60 o 
   3   1   4       32.80       40.01     14.56 o 
   4   1   4       24.38        1.53     22.66 o 
   5   1   4       11.62        7.36     18.61 o 
   6   1   4       99.47       55.50     28.83 o 
   7   1   4       18.31       27.71     29.30 o 
  -8   2   4      369.83      325.65     83.02 o 
  -7   2   4      353.97      371.76     76.74 o 
  -6   2   4       63.89       57.55     17.70 o 
  -5   2   4      562.21      552.34     47.53 o 
  -4   2   4     5566.77     5677.59     82.20 o 
  -3   2   4     9551.73     9982.42    105.91 o 
  -2   2   4     5000.07     5419.79     84.94 o 
  -1   2   4     1207.62     1181.09     33.54 o 
   0   2   4     3006.06     2941.86     56.35 o 
   1   2   4    13883.93    13241.26    208.48 o 
   2   2   4     5069.74     5273.14    117.70 o 
   3   2   4       25.82       16.66     21.02 o 
   4   2   4      162.62      146.13     30.06 o 
   5   2   4     2056.75     2060.51    100.02 o 
   6   2   4      852.04      888.59     81.76 o 
   7   2   4        6.54       34.90     19.12 o 
  -8   3   4       17.53       27.54     26.17 o 
  -7   3   4       41.68       62.56     17.36 o 
  -6   3   4       25.98       56.30     20.01 o 
  -5   3   4      396.69      364.54     20.92 o 
  -4   3   4      315.42      288.42     26.97 o 
  -3   3   4     1445.01     1339.31    104.93 o 
  -2   3   4     3847.46     3871.98     66.02 o 
  -1   3   4      164.79      283.38     43.17 o 
   0   3   4     1242.10     1231.08     34.42 o 
   1   3   4        6.80        0.56      9.82 o 
   2   3   4     2902.25     2443.52     62.78 o 
   3   3   4      427.85      501.75     39.06 o 
   4   3   4      408.24      344.14     54.88 o 
   5   3   4      110.90       84.46     31.69 o 
   6   3   4      146.03      101.47     22.33 o 
   7   3   4      169.61      171.84     48.88 o 
  -7   4   4      354.94      298.90     77.48 o 
  -6   4   4        4.87       12.40     11.87 o 
  -5   4   4       16.16       15.10      6.63 o 
  -4   4   4     3277.54     3306.57     59.10 o 
  -3   4   4     5226.74     5454.33     98.60 o 
  -2   4   4      353.34      373.23     48.28 o 
  -1   4   4      220.54      261.55     16.85 o 
   0   4   4     4376.93     4444.28     62.86 o 
   1   4   4     6058.28     5845.70    134.50 o 
   2   4   4      818.63      693.55     51.14 o 
   3   4   4       45.38       56.51     19.55 o 
   4   4   4      737.02      650.78     56.00 o 
   5   4   4     1286.13     1171.04    111.69 o 
   6   4   4      713.34      755.97    130.95 o 
   7   4   4      121.75      102.77     44.77 o 
  -7   5   4      158.50      140.52     26.00 o 
  -6   5   4       10.48        2.61     14.58 o 
  -5   5   4      846.02      811.09     66.86 o 
  -4   5   4      593.75      638.94     66.05 o 
  -3   5   4      800.12      759.76     25.95 o 
  -2   5   4     2677.92     2610.23     61.46 o 
  -1   5   4      299.52      260.48     24.10 o 
   0   5   4     2681.19     2497.44     51.40 o 
   1   5   4      127.86      101.27     14.65 o 
   2   5   4     2648.63     2619.36     67.50 o 
   3   5   4       13.97       29.58     14.87 o 
   4   5   4     2173.98     2113.04     77.14 o 
   5   5   4      330.36      357.47     72.71 o 
   6   5   4      303.61      279.94     65.14 o 
   7   5   4       79.75       53.13     28.51 o 
  -7   6   4      263.42      230.39     36.18 o 
  -6   6   4      419.16      426.96     61.40 o 
  -5   6   4      677.40      583.79     49.54 o 
  -4   6   4      884.73      969.02     31.91 o 
  -3   6   4     1430.24     1438.18     41.62 o 
  -2   6   4      969.00      858.42     25.07 o 
  -1   6   4      843.67      884.07     31.59 o 
   0   6   4     2185.83     2251.60     43.84 o 
   1   6   4     2860.76     2738.78     74.60 o 
   2   6   4     2680.08     2679.51    143.24 o 
   3   6   4      757.23      741.31     48.00 o 
   4   6   4      134.15      189.23     38.47 o 
   5   6   4      390.11      446.31     77.33 o 
   6   6   4      289.26      301.92     50.41 o 
   7   6   4       94.63       91.77     28.42 o 
  -7   7   4      121.35       86.53     28.20 o 
  -6   7   4       76.42       81.38     20.46 o 
  -5   7   4      991.92      987.87     52.30 o 
  -4   7   4     1344.37     1421.11     70.84 o 
  -3   7   4      793.79      820.62     51.13 o 
  -2   7   4     2248.89     2183.46     43.00 o 
  -1   7   4      140.55      130.79     14.23 o 
   0   7   4     1617.71     1516.06     28.14 o 
   1   7   4      174.68      171.92     25.08 o 
   2   7   4     2733.19     2766.25    155.35 o 
   3   7   4       63.84       38.75     29.37 o 
   4   7   4      464.03      439.48     71.76 o 
   5   7   4       29.78        6.78     25.66 o 
   6   7   4      224.30      228.48     51.26 o 
   7   7   4      137.97       84.47     26.33 o 
  -7   8   4      267.40      214.26     40.00 o 
  -6   8   4      901.38      887.46     57.44 o 
  -5   8   4      928.75      848.68     68.63 o 
  -4   8   4      200.12      231.59     28.05 o 
  -3   8   4      151.17      146.72     21.36 o 
  -2   8   4     2471.04     2500.70     51.04 o 
  -1   8   4     7439.83     7851.79     96.62 o 
   0   8   4     4143.49     4159.40     82.39 o 
   1   8   4      466.71      457.84     20.25 o 
   2   8   4     1882.02     1949.60     55.64 o 
   3   8   4     5449.09     5574.85    100.59 o 
   4   8   4     1743.44     1710.88     47.87 o 
   5   8   4       51.45       33.28     18.38 o 
   6   8   4       57.72       14.93     16.67 o 
   7   8   4      184.95       90.89     49.99 o 
  -7   9   4       85.33       79.25     19.29 o 
  -6   9   4       75.57       51.92     19.07 o 
  -5   9   4      121.13      127.85     16.79 o 
  -4   9   4       27.14       27.58     11.03 o 
  -3   9   4     1042.62     1201.75     46.20 o 
  -2   9   4      865.74      798.00     32.75 o 
  -1   9   4      466.93      508.87     22.95 o 
   0   9   4     2978.80     2838.40     44.73 o 
   1   9   4      215.72      207.43     27.19 o 
   2   9   4     1075.73     1040.01     34.56 o 
   3   9   4        2.79        0.85     14.04 o 
   4   9   4      815.48      891.61     43.49 o 
   5   9   4      101.49       89.50     32.14 o 
   6   9   4      135.17      140.69     38.48 o 
  -7  10   4      235.27      210.96     31.77 o 
  -6  10   4     1010.01     1072.41     68.04 o 
  -5  10   4     1128.00     1224.23     60.15 o 
  -4  10   4      360.79      409.72     46.84 o 
  -3  10   4      227.75      243.78     29.48 o 
  -2  10   4     3155.59     3346.66     50.00 o 
  -1  10   4     6204.49     6527.17     68.77 o 
   0  10   4     1182.78     1243.83     22.23 o 
   1  10   4       13.88       20.48      8.74 o 
   2  10   4      627.02      643.05     34.93 o 
   3  10   4     2219.59     2379.02     67.65 o 
   4  10   4      628.46      728.29     58.66 o 
   5  10   4       11.85       25.45      9.06 o 
   6  10   4        4.95        0.09     11.93 o 
  -7  11   4        1.39       10.65      8.17 o 
  -6  11   4        2.08        0.00     16.12 o 
  -5  11   4       11.07       32.03     17.25 o 
  -4  11   4       65.35       87.39     19.81 o 
  -3  11   4        0.74       22.99     10.30 o 
  -2  11   4      203.31      228.78     28.54 o 
  -1  11   4       21.24       16.46      5.09 o 
   0  11   4        7.01       13.57      5.85 o 
   1  11   4      113.00      131.46     18.05 o 
   2  11   4      535.82      577.84     32.86 o 
   3  11   4      903.53      941.81     48.56 o 
   4  11   4       65.53       70.00     15.74 o 
   5  11   4       10.36       15.83     12.19 o 
   6  11   4       25.29       42.14     19.88 o 
  -6  12   4      695.05      636.91     84.81 o 
  -5  12   4      750.20      769.53     52.54 o 
  -4  12   4        5.98       21.38     10.95 o 
  -3  12   4       40.98       33.24     14.70 o 
  -2  12   4     2612.77     2696.98     49.01 o 
  -1  12   4     5748.66     5956.12     49.91 o 
   0  12   4     1876.26     2074.74     31.23 o 
   1  12   4       14.34       26.54      9.94 o 
   2  12   4      816.67      787.90     30.31 o 
   3  12   4     3127.62     3224.56     59.89 o 
   4  12   4      782.54      897.32     38.93 o 
   5  12   4        1.91       28.86     15.06 o 
   6  12   4       11.41        3.34     20.24 o 
  -6  13   4       12.63       32.40     15.26 o 
  -5  13   4        0.59       19.16     15.23 o 
  -4  13   4       31.16       28.71     10.45 o 
  -3  13   4        1.75        1.17      2.28 o 
  -2  13   4        0.20        0.00     11.25 o 
  -1  13   4        0.80        8.98      3.72 o 
   0  13   4      205.08      200.14     17.27 o 
   1  13   4      230.70      203.38     29.73 o 
   2  13   4        2.91        0.00      6.98 o 
   3  13   4        1.53       13.71      9.41 o 
   4  13   4      126.83       85.74     30.43 o 
   5  13   4       27.58        6.74     16.51 o 
   6  13   4        0.26        0.00     12.65 o 
  -6  14   4      521.14      374.73     61.34 o 
  -5  14   4      486.52      471.05     61.18 o 
  -4  14   4       71.26       37.30     17.50 o 
  -3  14   4      214.42      199.39     22.67 o 
  -2  14   4     1784.78     1896.68     50.91 o 
  -1  14   4     2401.33     2420.66     49.86 o 
   0  14   4      659.70      677.99     23.22 o 
   1  14   4       51.02       46.75      8.53 o 
   2  14   4      740.12      693.34     28.92 o 
   3  14   4     2502.65     2503.14     70.56 o 
   4  14   4      953.27     1060.71     43.13 o 
   5  14   4       32.75       12.96     14.24 o 
   6  14   4       11.06       22.53     15.40 o 
  -6  15   4        2.26       22.92     13.36 o 
  -5  15   4       57.66       50.46     22.51 o 
  -4  15   4      116.50      100.29     23.47 o 
  -3  15   4        2.04        8.29      6.74 o 
  -2  15   4      187.60      147.91     17.74 o 
  -1  15   4        1.16       18.37      4.83 o 
   0  15   4      300.21      326.33     29.08 o 
   1  15   4       66.57       31.56      7.82 o 
   2  15   4       14.76       12.86      9.77 o 
   3  15   4       30.71        9.16     14.64 o 
   4  15   4      374.65      319.10     39.85 o 
   5  15   4       91.53      112.02     20.92 o 
  -5  16   4      444.12      360.27     64.02 o 
  -4  16   4       36.13       30.86      7.94 o 
  -3  16   4        3.14       23.40     10.61 o 
  -2  16   4      665.91      596.24     37.62 o 
  -1  16   4     1079.71     1079.20     39.32 o 
   0  16   4       67.22       68.06     12.93 o 
   1  16   4       40.81       42.93     10.91 o 
   2  16   4      339.83      342.76     27.70 o 
   3  16   4      732.41      848.85     49.13 o 
   4  16   4      522.38      456.08     49.41 o 
   5  16   4       84.46       42.77     12.40 o 
  -5  17   4       79.71       79.43     29.15 o 
  -4  17   4       58.39       59.88     24.70 o 
  -3  17   4      101.38       77.42     19.35 o 
  -2  17   4      392.49      319.48     37.71 o 
  -1  17   4       31.17       16.51      5.71 o 
   0  17   4      248.23      232.23     25.96 o 
   1  17   4        0.43       12.05      8.77 o 
   2  17   4      441.40      414.51     38.77 o 
   3  17   4        6.32        1.30      9.62 o 
   4  17   4      329.18      276.57     42.11 o 
   5  17   4      161.14      151.36     25.03 o 
  -5  18   4      444.51      364.70     78.71 o 
  -4  18   4      451.83      500.06     57.53 o 
  -3  18   4      622.46      540.30    112.31 o 
  -2  18   4     1219.00     1303.07     59.85 o 
  -1  18   4     1401.31     1465.72     55.17 o 
   0  18   4      768.50      812.34     50.68 o 
   1  18   4      365.54      285.34     47.15 o 
   2  18   4      322.12      298.78     54.87 o 
   3  18   4      272.06      276.25     48.07 o 
   4  18   4      264.74      201.89     37.61 o 
  -4  19   4       70.58       55.13     20.12 o 
  -3  19   4       74.57       52.08     24.94 o 
  -2  19   4       29.49       12.92     16.58 o 
  -1  19   4      375.90      329.75     50.18 o 
   0  19   4      515.66      459.93     54.00 o 
   1  19   4        7.30       17.10      8.32 o 
   2  19   4       92.92       82.91     23.26 o 
   3  19   4        4.06       15.96     16.93 o 
   4  19   4      145.54      171.07     55.36 o 
  -4  20   4      194.78      171.91     61.86 o 
  -3  20   4      440.86      563.87    130.11 o 
  -2  20   4      406.91      309.67     87.52 o 
  -1  20   4       91.67       98.52     19.77 o 
   0  20   4      144.70      140.46     29.11 o 
   1  20   4      365.85      358.62     52.24 o 
   2  20   4      199.32      168.53     48.86 o 
   3  20   4       57.25       38.94     13.11 o 
  -3  21   4       39.48       31.50     25.42 o 
  -2  21   4       97.42       64.75     21.56 o 
  -1  21   4       44.24       31.02     19.82 o 
   0  21   4      203.32      206.12     37.65 o 
   1  21   4       19.47       24.37     19.09 o 
   2  21   4        7.25       15.67     12.69 o 
   3  21   4        3.37       21.16     34.58 o 
  -3  22   4      308.44      260.64     74.87 o 
  -2  22   4       95.30       70.84     35.54 o 
  -1  22   4       47.54       44.85     26.32 o 
   0  22   4      304.28      256.56     55.00 o 
   1  22   4      714.71      643.94    127.98 o 
   2  22   4      244.22      231.47     51.90 o 
  -1  23   4       55.45       30.90     18.56 o 
   0  23   4       63.00       41.17     19.73 o 
   1  23   4       26.04       20.48     11.14 o 
  -7   1   5       88.83      118.48     35.71 o 
  -6   1   5       15.07       19.28      8.98 o 
  -5   1   5     1089.60      999.49     28.76 o 
  -4   1   5     5720.42     6437.67     76.05 o 
  -3   1   5     2810.08     2983.34     45.73 o 
  -2   1   5       29.12       18.02      7.29 o 
  -1   1   5     2939.59     2763.01    111.98 o 
   0   1   5    17026.92    17942.31    522.85 o 
   1   1   5     2829.09     2395.21    154.99 o 
   2   1   5      478.10      440.72     48.28 o 
   3   1   5       74.82       68.13     20.99 o 
   4   1   5     2947.09     3197.69    250.52 o 
   5   1   5     1867.65     1684.45     97.82 o 
   6   1   5       78.33       65.48     42.47 o 
   7   1   5        5.00        0.00     24.19 o 
  -7   2   5        3.57       43.35     20.40 o 
  -6   2   5       62.03       48.55     20.76 o 
  -5   2   5      535.52      495.39     43.78 o 
  -4   2   5       10.67        9.99      6.45 o 
  -3   2   5     1207.59     1262.24     30.42 o 
  -2   2   5       46.40       57.14      7.83 o 
  -1   2   5     1261.93     1137.38     35.90 o 
   0   2   5      250.19      205.49     59.76 o 
   1   2   5     1901.69     1790.42     46.43 o 
   2   2   5      114.82       90.35     24.34 o 
   3   2   5      627.42      610.04     67.16 o 
   4   2   5       73.73       47.37     51.56 o 
   5   2   5      119.02       99.19     28.23 o 
   6   2   5       35.76       50.62     24.59 o 
   7   2   5        0.33       52.96     22.64 o 
  -7   3   5       74.43       77.44     26.20 o 
  -6   3   5       70.80       60.65     16.63 o 
  -5   3   5      808.26      752.88     48.43 o 
  -4   3   5     2815.73     2631.06    103.57 o 
  -3   3   5      367.80      369.94     25.08 o 
  -2   3   5       96.05       65.42      9.34 o 
  -1   3   5     2409.85     2402.75     75.09 o 
   0   3   5    10771.06    11683.85    251.22 o 
   1   3   5     3937.34     3699.23     71.53 o 
   2   3   5        8.90       18.02     26.50 o 
   3   3   5       80.73       86.92     32.02 o 
   4   3   5     1606.39     1674.12    130.21 o 
   5   3   5      626.76      613.21    107.40 o 
   6   3   5       32.53        7.85     28.26 o 
   7   3   5        8.59       38.00     35.81 o 
  -7   4   5       25.82       32.25     22.99 o 
  -6   4   5       76.07       55.36     13.85 o 
  -5   4   5      705.80      720.10     33.24 o 
  -4   4   5       48.64       50.50     14.05 o 
  -3   4   5      818.25      764.92     37.11 o 
  -2   4   5        4.75        5.52      2.37 o 
  -1   4   5     2939.92     2951.23     52.94 o 
   0   4   5        2.90       17.89      7.45 o 
   1   4   5     4029.18     3506.98     92.33 o 
   2   4   5      311.56      337.55     56.42 o 
   3   4   5     1383.11     1304.23     99.96 o 
   4   4   5      682.68      609.26     96.35 o 
   5   4   5      191.13      178.44     40.37 o 
   6   4   5      245.74      217.49     54.27 o 
   7   4   5       11.70       40.67     19.88 o 
  -7   5   5      261.45      230.67     54.98 o 
  -6   5   5      398.33      356.15     52.33 o 
  -5   5   5      815.74      858.18     59.42 o 
  -4   5   5     1388.34     1467.79     57.73 o 
  -3   5   5     1436.54     1470.41     60.77 o 
  -2   5   5     1030.95     1015.21     20.20 o 
  -1   5   5     1517.21     1449.20     32.30 o 
   0   5   5     3180.55     3465.97     63.44 o 
   1   5   5     1906.84     1740.59     52.05 o 
   2   5   5      276.50      302.12     58.61 o 
   3   5   5      350.94      310.11     52.26 o 
   4   5   5     1243.66     1259.51     58.42 o 
   5   5   5      745.07      613.28    113.88 o 
   6   5   5       70.62       51.05     18.05 o 
  -7   6   5       77.97       74.43     28.05 o 
  -6   6   5        9.84       17.53      7.86 o 
  -5   6   5      120.28      132.79     22.75 o 
  -4   6   5      139.90      134.99     19.79 o 
  -3   6   5     1194.33     1150.45     41.10 o 
  -2   6   5       89.65       74.10     12.40 o 
  -1   6   5     3442.44     3401.29     53.39 o 
   0   6   5        7.97        3.65      9.65 o 
   1   6   5     4133.83     4026.43     95.93 o 
   2   6   5      513.59      571.44     72.43 o 
   3   6   5      477.48      437.84     71.41 o 
   4   6   5       86.40      100.97     22.41 o 
   5   6   5      208.88      216.07     41.54 o 
   6   6   5      154.42      165.56     32.40 o 
  -7   7   5      219.06      137.57     30.32 o 
  -6   7   5      471.44      461.12     73.22 o 
  -5   7   5      565.48      557.17     38.87 o 
  -4   7   5      643.29      627.15     34.15 o 
  -3   7   5     1708.62     1674.06     38.16 o 
  -2   7   5     1548.40     1669.63     47.35 o 
  -1   7   5      785.56      781.35     20.71 o 
   0   7   5      993.74      961.63     37.21 o 
   1   7   5     1102.61     1012.31     33.71 o 
   2   7   5     1563.60     1631.75     55.80 o 
   3   7   5     1241.78     1216.76    100.78 o 
   4   7   5      260.23      239.24     40.65 o 
   5   7   5      122.53      132.80     29.99 o 
   6   7   5      186.59      210.67     39.44 o 
  -7   8   5       16.30       33.18     15.89 o 
  -6   8   5       15.81       20.01     14.94 o 
  -5   8   5      290.22      288.79     33.51 o 
  -4   8   5       66.38      102.21     18.36 o 
  -3   8   5     1793.06     1753.85     81.55 o 
  -2   8   5      167.10      169.92     28.69 o 
  -1   8   5     1118.63     1030.49     27.40 o 
   0   8   5       46.56       43.61      7.53 o 
   1   8   5     2290.57     2341.48     83.17 o 
   2   8   5      870.53      866.58     45.30 o 
   3   8   5      834.92      816.41     48.58 o 
   4   8   5      622.90      547.98     90.90 o 
   5   8   5       88.38       93.94     31.37 o 
   6   8   5      137.20      121.82     38.91 o 
  -7   9   5      297.77      292.18     46.25 o 
  -6   9   5      548.92      542.79     59.09 o 
  -5   9   5      323.36      268.32     41.87 o 
  -4   9   5      250.30      246.51     27.09 o 
  -3   9   5     1406.77     1373.91     57.67 o 
  -2   9   5     3569.92     3744.03     80.97 o 
  -1   9   5      682.43      695.42     31.07 o 
   0   9   5       31.16       44.93     12.04 o 
   1   9   5     2175.70     2380.10    134.03 o 
   2   9   5     3816.94     3945.99     76.04 o 
   3   9   5     1159.60     1291.79     44.60 o 
   4   9   5       82.23       62.83     24.33 o 
   5   9   5       51.46       29.93     40.30 o 
   6   9   5      207.98      205.69     47.97 o 
  -7  10   5        1.22       33.15      9.90 o 
  -6  10   5       14.90       30.34     14.58 o 
  -5  10   5      168.22      169.48     23.50 o 
  -4  10   5        0.93       24.96     11.11 o 
  -3  10   5      488.87      461.44     56.87 o 
  -2  10   5        3.93       22.15     11.26 o 
  -1  10   5      670.71      670.55     20.36 o 
   0  10   5      125.68      137.14     24.38 o 
   1  10   5     1376.94     1482.01     51.11 o 
   2  10   5       13.39       28.45     14.23 o 
   3  10   5      363.40      420.69     64.51 o 
   4  10   5        1.73        5.91     16.60 o 
   5  10   5      198.79      191.60     46.57 o 
   6  10   5       33.52       62.70     32.16 o 
  -6  11   5      606.22      547.02     80.45 o 
  -5  11   5      121.74      129.45     39.31 o 
  -4  11   5        6.29       18.02      9.92 o 
  -3  11   5     1127.72     1276.06     42.92 o 
  -2  11   5     4328.72     5009.00    144.85 o 
  -1  11   5     1353.89     1354.44     34.58 o 
   0  11   5        9.49        0.75      9.60 o 
   1  11   5     1194.80     1265.92    112.40 o 
   2  11   5     4810.22     4942.06    120.63 o 
   3  11   5     2072.66     2318.14     55.96 o 
   4  11   5       80.67       40.95     16.50 o 
   5  11   5       14.81       11.77     18.17 o 
   6  11   5      240.28      262.48     45.30 o 
  -6  12   5        1.30        8.65     12.22 o 
  -5  12   5        0.53       16.10      9.15 o 
  -4  12   5       10.11       10.79     14.12 o 
  -3  12   5       41.41       30.91     13.40 o 
  -2  12   5       22.27       13.74     10.15 o 
  -1  12   5      179.26      151.55     16.10 o 
   0  12   5      196.85      188.33     21.99 o 
   1  12   5      193.49      165.71     23.95 o 
   2  12   5      410.93      396.87     60.36 o 
   3  12   5       90.07       95.60     24.17 o 
   4  12   5       26.81       29.25     15.33 o 
   5  12   5       87.40       69.77     25.58 o 
  -6  13   5      536.44      525.55     54.78 o 
  -5  13   5      298.35      230.96     40.05 o 
  -4  13   5       12.72        7.36      9.67 o 
  -3  13   5      439.38      496.12     60.39 o 
  -2  13   5     3245.67     3726.69     81.31 o 
  -1  13   5      748.45      671.57     42.32 o 
   0  13   5      165.97      163.33     21.32 o 
   1  13   5      201.60      174.13     23.89 o 
   2  13   5     2965.42     3020.12     63.96 o 
   3  13   5     1179.06     1107.39     44.94 o 
   4  13   5        1.79        0.00     22.08 o 
   5  13   5       11.89       17.21     10.41 o 
  -6  14   5        5.47       26.51     14.98 o 
  -5  14   5       29.75       33.28     17.01 o 
  -4  14   5       16.65       22.78     14.74 o 
  -3  14   5       74.42      102.46     19.66 o 
  -2  14   5       26.05       27.46     10.51 o 
  -1  14   5      163.16      170.83     19.82 o 
   0  14   5       48.96       61.95     13.26 o 
   1  14   5      152.48      176.72     23.36 o 
   2  14   5        9.18       16.71      6.53 o 
   3  14   5      111.01      130.83     17.91 o 
   4  14   5      116.66       74.82     39.00 o 
   5  14   5        5.69        3.15     14.33 o 
  -5  15   5      208.52      176.48     30.25 o 
  -4  15   5      237.30      217.59     36.47 o 
  -3  15   5      861.31      968.37     58.21 o 
  -2  15   5     1649.03     1728.33     52.56 o 
  -1  15   5      460.46      426.10     36.85 o 
   0  15   5        8.21       10.02      6.46 o 
   1  15   5      124.41      117.77     13.51 o 
   2  15   5      909.80      957.11     42.09 o 
   3  15   5      462.86      391.97     57.31 o 
   4  15   5       20.61       27.47     13.20 o 
   5  15   5       54.80       41.87     16.35 o 
  -5  16   5      124.57      111.74     31.82 o 
  -4  16   5        0.54       14.45     15.62 o 
  -3  16   5      143.78      124.43     23.98 o 
  -2  16   5       89.68       83.00     16.56 o 
  -1  16   5      888.38      945.02     28.36 o 
   0  16   5       12.20       12.57      6.63 o 
   1  16   5      434.83      460.07     32.32 o 
   2  16   5        0.75       10.24      8.65 o 
   3  16   5      350.27      291.57     42.31 o 
   4  16   5       85.78       57.47     16.64 o 
  -5  17   5       87.35       72.09     23.27 o 
  -4  17   5       66.51       48.46     21.84 o 
  -3  17   5      220.37      201.85     44.94 o 
  -2  17   5     1206.49     1290.71     83.14 o 
  -1  17   5     1253.06     1228.47     71.67 o 
   0  17   5      131.39      148.81     19.62 o 
   1  17   5      171.00      157.61     23.12 o 
   2  17   5      855.31      839.85     41.44 o 
   3  17   5      526.99      428.21     68.31 o 
   4  17   5      108.49       99.16     21.54 o 
  -4  18   5        0.43       12.08     11.93 o 
  -3  18   5       13.82       12.68     11.08 o 
  -2  18   5      146.48      157.54     28.08 o 
  -1  18   5      422.69      379.84     50.58 o 
   0  18   5       49.12       48.56     17.85 o 
   1  18   5       68.93       80.60     14.89 o 
   2  18   5        3.15        7.39     11.81 o 
   3  18   5      225.76      194.02     40.24 o 
   4  18   5      109.24       68.41     23.21 o 
  -4  19   5      244.43      199.22     54.62 o 
  -3  19   5      260.03      193.46     55.87 o 
  -2  19   5      168.36      164.15     39.89 o 
  -1  19   5      349.79      306.01     42.74 o 
   0  19   5      589.45      600.86     69.08 o 
   1  19   5      330.26      315.40     48.70 o 
   2  19   5      210.66      211.58     38.41 o 
   3  19   5      115.02       60.86     42.41 o 
  -3  20   5      106.94       78.79     49.33 o 
  -2  20   5       13.49       44.45     23.07 o 
  -1  20   5      160.87      229.08     56.32 o 
   0  20   5       29.33       27.84     15.78 o 
   1  20   5       65.20       35.14     11.95 o 
   2  20   5        0.28       42.75     16.83 o 
   3  20   5      137.74      133.55     37.27 o 
  -2  21   5      261.39      232.51     70.30 o 
  -1  21   5      554.72      484.84    123.42 o 
   0  21   5      399.02      353.70     80.44 o 
   1  21   5      119.66       85.76     78.85 o 
   2  21   5       83.67       52.27     22.06 o 
  -1  22   5      136.94      164.51     68.79 o 
   0  22   5       75.31       40.19     17.23 o 
   1  22   5        5.48       14.25     18.89 o 
  -7   0   6       14.71       63.79     41.80 o 
  -6   0   6      622.21      545.74    138.18 o 
  -5   0   6     1112.28     1163.70     87.40 o 
  -4   0   6      228.74      245.17     43.12 o 
  -3   0   6      359.60      391.75     30.64 o 
  -2   0   6     2301.44     2283.52     49.51 o 
  -1   0   6     7458.31     8019.42    233.11 o 
   0   0   6     7190.99     8332.11    291.12 o 
   1   0   6      397.71      509.60     83.07 o 
   2   0   6        8.41       22.89     15.66 o 
   3   0   6     1510.05     1493.13    178.06 o 
   4   0   6     1490.48     1603.43    126.38 o 
   5   0   6       24.40       55.66     43.31 o 
   6   0   6       11.43       27.23     30.84 o 
  -7   1   6       12.08       30.56     15.87 o 
  -6   1   6       15.60        6.86     30.87 o 
  -5   1   6        5.41       15.80     11.02 o 
  -4   1   6       10.31       17.07      4.67 o 
  -3   1   6      741.04      775.96     30.01 o 
  -2   1   6      821.76      764.46     24.49 o 
  -1   1   6        3.79       14.95     13.02 o 
   0   1   6        6.26       15.92     16.11 o 
   1   1   6       43.80       63.12     27.08 o 
   2   1   6       30.61       33.65     20.61 o 
   3   1   6       17.71       11.81     27.95 o 
   4   1   6        3.05       19.50     20.55 o 
   5   1   6       19.44        5.07     21.97 o 
   6   1   6        0.06        2.56     27.49 o 
  -7   2   6       14.03       60.41     28.13 o 
  -6   2   6      606.48      727.53     78.76 o 
  -5   2   6     1295.89     1384.84     57.65 o 
  -4   2   6       50.76       42.61     17.24 o 
  -3   2   6      103.42       96.78     13.10 o 
  -2   2   6     1156.94     1136.28     34.90 o 
  -1   2   6     5792.54     6059.20    117.65 o 
   0   2   6     2998.23     3151.34     94.45 o 
   1   2   6       12.02        6.48     16.73 o 
   2   2   6       10.18       11.51     17.80 o 
   3   2   6     1664.54     1772.70    141.46 o 
   4   2   6     2391.66     2485.24     92.18 o 
   5   2   6      184.07      164.91     41.89 o 
   6   2   6       10.25        1.57     32.83 o 
  -7   3   6        7.12       26.74     25.58 o 
  -6   3   6        4.76        0.14     15.55 o 
  -5   3   6       99.47       91.01     30.89 o 
  -4   3   6       94.34      106.25     19.37 o 
  -3   3   6       65.56       62.97     10.09 o 
  -2   3   6      569.61      553.74     30.74 o 
  -1   3   6      144.85      267.93     86.08 o 
   0   3   6      660.45      708.78     71.21 o 
   1   3   6      952.93      842.39     57.89 o 
   2   3   6      104.78       72.45     22.83 o 
   3   3   6      513.03      450.48     70.63 o 
   4   3   6       33.26        4.58     12.82 o 
   5   3   6      137.22      115.84     29.10 o 
   6   3   6       18.38        6.26     29.75 o 
  -7   4   6      226.00      182.33     55.62 o 
  -6   4   6      593.51      585.62     53.07 o 
  -5   4   6     1122.29     1148.16     44.05 o 
  -4   4   6     1319.13     1326.77     41.35 o 
  -3   4   6      712.45      764.11     52.85 o 
  -2   4   6     1111.96     1203.79     21.96 o 
  -1   4   6     3359.37     3284.27     79.02 o 
   0   4   6     2452.58     2670.14     76.34 o 
   1   4   6      426.02      481.54     68.15 o 
   2   4   6      256.17      285.11     52.10 o 
   3   4   6     1254.51     1443.33    102.31 o 
   4   4   6     1156.98     1087.18     88.69 o 
   5   4   6      111.13      104.96     28.26 o 
   6   4   6       22.20       40.18     22.71 o 
  -7   5   6       29.31       39.59     18.76 o 
  -6   5   6      194.34      200.42     37.21 o 
  -5   5   6      109.24      116.81     19.76 o 
  -4   5   6      624.89      640.65     60.39 o 
  -3   5   6       18.51       23.55     12.87 o 
  -2   5   6      880.51      855.78     30.54 o 
  -1   5   6       68.65       55.05     13.43 o 
   0   5   6     1430.11     1472.46    157.94 o 
   1   5   6      985.38      901.86     55.49 o 
   2   5   6      287.94      244.43     34.89 o 
   3   5   6      271.54      276.56     40.03 o 
   4   5   6      205.55      185.76     63.73 o 
   5   5   6      385.42      376.96     87.19 o 
   6   5   6        0.38       30.06     16.40 o 
  -7   6   6      131.32       91.21     34.69 o 
  -6   6   6      350.63      312.42     57.70 o 
  -5   6   6      882.63      827.29     57.91 o 
  -4   6   6      922.73      991.66     47.87 o 
  -3   6   6      913.28      916.30     32.96 o 
  -2   6   6      955.80      908.95     31.20 o 
  -1   6   6     1052.08     1010.69     50.80 o 
   0   6   6     1284.33     1499.94     62.19 o 
   1   6   6      914.14      915.49     59.83 o 
   2   6   6      543.97      487.95     76.35 o 
   3   6   6      269.56      256.47     60.04 o 
   4   6   6      202.41      274.40     44.91 o 
   5   6   6      199.88      177.60     59.90 o 
   6   6   6       51.79        0.00     24.16 o 
  -6   7   6       59.94       54.49     21.07 o 
  -5   7   6       67.92       61.45     18.15 o 
  -4   7   6      564.54      633.14     50.12 o 
  -3   7   6        0.09        0.00     17.34 o 
  -2   7   6     1375.79     1429.62     61.86 o 
  -1   7   6      229.70      217.58     25.43 o 
   0   7   6     1786.21     1802.22    112.22 o 
   1   7   6     1376.87     1331.78     54.55 o 
   2   7   6      695.41      568.96     53.23 o 
   3   7   6     1296.54     1323.32     72.06 o 
   4   7   6      147.98      122.16     27.63 o 
   5   7   6      475.09      600.20    101.60 o 
   6   7   6        8.03        0.00     21.43 o 
  -6   8   6      138.57      118.81     23.38 o 
  -5   8   6      101.85      105.64     22.05 o 
  -4   8   6      527.99      608.71     52.13 o 
  -3   8   6     1522.70     1669.75     54.30 o 
  -2   8   6     1373.41     1401.79     46.39 o 
  -1   8   6      563.96      555.59     57.84 o 
   0   8   6      847.37      886.20     49.88 o 
   1   8   6     2251.07     2359.09    118.82 o 
   2   8   6     1972.02     2031.61    145.38 o 
   3   8   6      616.43      633.69     99.96 o 
   4   8   6      212.80      253.88     45.51 o 
   5   8   6      302.07      276.38     53.84 o 
   6   8   6      233.26      239.22     69.96 o 
  -6   9   6       44.24       46.48     13.55 o 
  -5   9   6       11.87       22.51     10.27 o 
  -4   9   6      111.68      119.70     20.26 o 
  -3   9   6        1.08       12.53      7.94 o 
  -2   9   6      139.24      105.16     21.28 o 
  -1   9   6       40.18       46.82     11.95 o 
   0   9   6      912.16      859.75     72.95 o 
   1   9   6      934.56     1067.81     73.91 o 
   2   9   6      138.27      100.75     27.70 o 
   3   9   6        4.24       25.50     14.34 o 
   4   9   6      133.67      114.41     96.29 o 
   5   9   6      246.78      263.16     42.12 o 
  -6  10   6      123.82      106.58     22.12 o 
  -5  10   6      102.23      107.38     23.92 o 
  -4  10   6      959.82      998.54     44.57 o 
  -3  10   6     1700.77     1795.58     62.27 o 
  -2  10   6      532.30      518.28     50.72 o 
  -1  10   6       15.42       16.87      5.50 o 
   0  10   6       12.58       19.11     12.01 o 
   1  10   6     1906.92     1977.77     49.27 o 
   2  10   6     1703.62     1789.88     86.23 o 
   3  10   6       51.08       34.61     11.14 o 
   4  10   6       25.74       25.66     12.83 o 
   5  10   6      375.03      305.28     59.22 o 
  -6  11   6        9.85       25.69      6.88 o 
  -5  11   6       53.53       36.70     19.04 o 
  -4  11   6       84.16       90.63     24.35 o 
  -3  11   6        1.44       16.65     20.57 o 
  -2  11   6       57.66       42.53     12.81 o 
  -1  11   6       45.28       28.80     11.48 o 
   0  11   6        4.94       19.03     12.30 o 
   1  11   6        2.65       22.60     12.40 o 
   2  11   6       70.03       44.07     16.01 o 
   3  11   6       27.81       20.39     17.24 o 
   4  11   6       10.69       18.58     24.09 o 
   5  11   6       55.13       73.11     39.55 o 
  -6  12   6       70.09       55.45     13.97 o 
  -5  12   6      124.41      120.12     28.92 o 
  -4  12   6      847.78      900.80     52.19 o 
  -3  12   6     1623.70     1775.08     49.69 o 
  -2  12   6      493.08      500.75     45.09 o 
  -1  12   6        6.27       16.78     12.30 o 
   0  12   6      140.99      174.03     20.27 o 
   1  12   6     1835.76     1892.69     84.87 o 
   2  12   6     2247.53     2284.53     62.09 o 
   3  12   6      198.00      185.84     33.05 o 
   4  12   6        2.68       10.92     19.58 o 
   5  12   6      280.57      203.70     54.88 o 
  -5  13   6       11.96       23.28      9.76 o 
  -4  13   6        6.97       17.35     15.93 o 
  -3  13   6       33.77       20.36     14.00 o 
  -2  13   6      101.55       77.31     22.48 o 
  -1  13   6       30.33       32.78     13.63 o 
   0  13   6       17.04       35.55     13.80 o 
   1  13   6       16.15       29.56     13.65 o 
   2  13   6       11.08       14.12     11.20 o 
   3  13   6       18.96        0.00     10.88 o 
   4  13   6        4.95       30.63     13.48 o 
   5  13   6       14.26       25.44     23.16 o 
  -5  14   6       18.88       45.51     16.78 o 
  -4  14   6      425.44      419.93     70.02 o 
  -3  14   6     1362.41     1451.16     69.87 o 
  -2  14   6      724.74      771.84     77.83 o 
  -1  14   6       69.18       50.99     15.95 o 
   0  14   6      213.82      214.90     33.67 o 
   1  14   6      942.22     1081.02     71.71 o 
   2  14   6      716.44      778.94     59.17 o 
   3  14   6       50.02       36.07     19.87 o 
   4  14   6        1.26       17.84     10.26 o 
  -5  15   6        8.93       21.59      7.83 o 
  -4  15   6        9.80       17.26     13.18 o 
  -3  15   6      182.39      149.40     26.39 o 
  -2  15   6      194.42      226.84     35.62 o 
  -1  15   6       83.64       77.32     19.29 o 
   0  15   6        2.89       18.43      9.96 o 
   1  15   6        1.85       10.28      7.99 o 
   2  15   6      152.88      144.81     34.33 o 
   3  15   6      137.22      123.37     31.71 o 
   4  15   6        3.83       10.07      9.51 o 
  -4  16   6      340.23      291.17     50.27 o 
  -3  16   6      793.99      909.17    133.82 o 
  -2  16   6      796.02      891.38     64.61 o 
  -1  16   6      285.78      293.54     48.44 o 
   0  16   6      290.86      288.64     41.61 o 
   1  16   6      980.22     1017.85     46.73 o 
   2  16   6      705.61      698.91     81.85 o 
   3  16   6       73.42       45.28     29.94 o 
   4  16   6        6.65       21.44     14.40 o 
  -4  17   6       94.83       90.22     33.55 o 
  -3  17   6        2.96       21.99     19.06 o 
  -2  17   6      162.15      165.09     33.21 o 
  -1  17   6       10.86       15.59     12.29 o 
   0  17   6       57.59       50.55     16.42 o 
   1  17   6        3.86       44.82     18.32 o 
   2  17   6      178.53      198.65     42.28 o 
   3  17   6      210.27      179.99     63.37 o 
  -3  18   6      132.45       98.26     24.99 o 
  -2  18   6      141.08      104.85     35.21 o 
  -1  18   6      174.63      174.08     44.13 o 
   0  18   6      199.24      193.59     34.99 o 
   1  18   6      178.37      108.92     24.42 o 
   2  18   6      234.71      235.27     45.27 o 
   3  18   6      205.52      165.05     66.02 o 
  -3  19   6        5.70       18.94     14.21 o 
  -2  19   6      344.14      288.82     51.66 o 
  -1  19   6      242.47      148.10     39.34 o 
   0  19   6       14.21        7.58      8.00 o 
   1  19   6       10.64       22.70      9.92 o 
   2  19   6      145.80      114.91     30.71 o 
  -2  20   6      393.37      396.72    133.78 o 
  -1  20   6      481.91      475.56    153.54 o 
   0  20   6      354.58      334.19    115.23 o 
   1  20   6      130.24       89.70     39.51 o 
  -6   1   7      574.35      594.20    106.20 o 
  -5   1   7      540.87      574.41    105.35 o 
  -4   1   7       26.90       25.85     16.51 o 
  -3   1   7        3.63       20.62      7.40 o 
  -2   1   7     3028.41     3124.84     75.47 o 
  -1   1   7     3179.64     3336.39     96.47 o 
   0   1   7        7.59        0.00     13.91 o 
   1   1   7        8.75       18.25     10.78 o 
   2   1   7     2017.09     1819.21    118.57 o 
   3   1   7     2102.77     2287.27    130.21 o 
   4   1   7       80.14       83.06     29.46 o 
   5   1   7       16.22       34.03     15.76 o 
  -6   2   7        7.44       35.19     15.68 o 
  -5   2   7      140.02      133.00     42.59 o 
  -4   2   7      362.67      376.36     49.72 o 
  -3   2   7        6.95       22.04     11.10 o 
  -2   2   7      306.97      294.83     29.03 o 
  -1   2   7       83.06       31.57     21.47 o 
   0   2   7      170.65      162.00     27.57 o 
   1   2   7      247.95      250.36     38.63 o 
   2   2   7      241.84      265.51     47.51 o 
   3   2   7       50.09       39.53     20.90 o 
   4   2   7      238.46      230.10     47.35 o 
   5   2   7        3.74       42.76     23.85 o 
  -6   3   7      612.78      516.33    132.83 o 
  -5   3   7      740.82      835.35    115.02 o 
  -4   3   7      184.71      135.13     25.47 o 
  -3   3   7      318.81      282.95     21.19 o 
  -2   3   7     3082.70     3313.27     63.36 o 
  -1   3   7     3146.14     3280.51    122.95 o 
   0   3   7      159.74      249.53     46.83 o 
   1   3   7       81.92       43.78     20.99 o 
   2   3   7     1517.58     1498.72     86.70 o 
   3   3   7     1667.12     1821.61     63.50 o 
   4   3   7      180.26      248.19     46.81 o 
   5   3   7        2.04        6.73     27.11 o 
  -6   4   7        1.13       20.77     29.12 o 
  -5   4   7      229.46      213.98     34.65 o 
  -4   4   7       38.08       23.59      9.90 o 
  -3   4   7      882.58      981.90     49.04 o 
  -2   4   7      425.39      435.65     58.09 o 
  -1   4   7      718.93      756.00     58.99 o 
   0   4   7      727.45      821.43     59.95 o 
   1   4   7      294.11      324.34     54.67 o 
   2   4   7      465.05      407.44     52.44 o 
   3   4   7      107.89       86.52     23.08 o 
   4   4   7      230.05      206.82     40.33 o 
   5   4   7        0.91       33.54     17.91 o 
  -6   5   7      318.34      272.01     62.46 o 
  -5   5   7      295.18      320.65     44.48 o 
  -4   5   7      201.25      197.60     22.73 o 
  -3   5   7      847.20      862.13     44.58 o 
  -2   5   7     2178.55     2240.58     54.71 o 
  -1   5   7     1596.25     1660.45    115.58 o 
   0   5   7      540.45      541.99     41.29 o 
   1   5   7      444.33      462.31    136.86 o 
   2   5   7      689.47      741.51     54.14 o 
   3   5   7      462.56      485.67     68.56 o 
   4   5   7      200.08      205.80     48.02 o 
   5   5   7       86.99       80.60     28.75 o 
  -6   6   7        2.27       10.56     34.36 o 
  -5   6   7      208.51      219.35     29.49 o 
  -4   6   7       56.99       46.81     15.74 o 
  -3   6   7      557.79      572.55     48.29 o 
  -2   6   7      200.08      181.83     30.42 o 
  -1   6   7      897.87      923.88     83.49 o 
   0   6   7      883.48      990.73     40.22 o 
   2   6   7      339.17      301.25     53.12 o 
   3   6   7      296.50      361.44     53.98 o 
   4   6   7      567.49      589.93     66.72 o 
   5   6   7        0.32       17.88     23.49 o 
  -6   7   7      228.34      266.75     51.55 o 
  -5   7   7      505.87      432.33     55.50 o 
  -4   7   7      659.60      610.71     39.73 o 
  -3   7   7      520.80      503.16     69.70 o 
  -2   7   7      302.61      375.66     38.00 o 
  -1   7   7      663.10      726.09     61.85 o 
   0   7   7     1148.00     1283.00    106.20 o 
   1   7   7      649.47      694.60    117.71 o 
   2   7   7      513.89      489.08     78.27 o 
   3   7   7      669.89      677.77     84.53 o 
   4   7   7      413.51      422.81     82.85 o 
   5   7   7      201.07      200.94     37.71 o 
  -6   8   7        0.51       26.91     10.22 o 
  -5   8   7      145.18      141.18     26.91 o 
  -4   8   7       40.05       10.17     14.14 o 
  -3   8   7      479.21      487.14     69.77 o 
  -2   8   7      230.98      200.96     25.19 o 
  -1   8   7      684.20      735.40     48.08 o 
   0   8   7      399.86      341.27     48.44 o 
   1   8   7      263.84      261.20     52.57 o 
   2   8   7      103.13       48.13     18.43 o 
   3   8   7      267.16      298.35     88.91 o 
   4   8   7      386.99      389.57     62.50 o 
   5   8   7       15.73        4.60     46.05 o 
  -6   9   7       57.25       51.24     18.99 o 
  -5   9   7      303.04      280.06     44.62 o 
  -4   9   7     1220.36     1359.69     96.44 o 
  -3   9   7      927.81      932.25     59.73 o 
  -2   9   7       59.60       53.38     15.56 o 
  -1   9   7       47.62       39.83     12.06 o 
   0   9   7     1092.32     1142.39     66.50 o 
   1   9   7     1469.50     1737.77     63.93 o 
   2   9   7      110.34       64.97     32.62 o 
   3   9   7        1.06       34.71     16.42 o 
   4   9   7      243.92      159.61     72.71 o 
   5   9   7      428.39      432.26     97.60 o 
  -5  10   7       67.71       61.67     17.67 o 
  -4  10   7       96.74       83.04     17.07 o 
  -3  10   7       47.40       27.67     14.63 o 
  -2  10   7      158.04      142.88     29.01 o 
  -1  10   7       91.64       76.18     20.99 o 
   0  10   7      369.98      347.87     71.65 o 
   1  10   7       42.36       45.40     20.62 o 
   2  10   7      287.18      269.78     42.12 o 
   3  10   7       13.38       22.52      9.94 o 
   4  10   7      183.69      196.53     53.43 o 
  -5  11   7       89.64       73.57     15.96 o 
  -4  11   7      926.36     1048.71    100.05 o 
  -3  11   7      978.96     1006.03     44.60 o 
  -2  11   7       41.42       50.46     13.97 o 
  -1  11   7      118.56      102.17     22.28 o 
   0  11   7     1311.66     1538.53     48.67 o 
   1  11   7      772.45      772.89     71.46 o 
   2  11   7        0.16        0.48     14.60 o 
   3  11   7        2.55       32.39     11.81 o 
   4  11   7      285.36      309.69     52.45 o 
  -5  12   7        6.76        8.09     13.26 o 
  -4  12   7       64.20       36.15     14.42 o 
  -3  12   7       21.44        0.00     14.19 o 
  -2  12   7       34.21       20.13     14.18 o 
  -1  12   7      110.96      101.08     16.10 o 
   0  12   7      140.82      103.12     31.14 o 
   1  12   7       26.32       27.11     13.78 o 
   2  12   7        1.53        1.14     10.75 o 
   3  12   7        7.57       19.43     10.77 o 
   4  12   7       24.66       28.78     15.81 o 
  -5  13   7      176.49      136.64     37.51 o 
  -4  13   7      846.20      916.94     66.84 o 
  -3  13   7      942.96      965.60     72.24 o 
  -2  13   7       38.56       28.30     10.49 o 
  -1  13   7       26.64       32.59     10.90 o 
   0  13   7     1435.21     1664.27     43.45 o 
   1  13   7     1626.15     1807.09     80.43 o 
   2  13   7      106.98       65.78     60.36 o 
   3  13   7        1.99       27.54     16.16 o 
   4  13   7      234.00      206.29     64.51 o 
  -4  14   7       19.54       38.08     12.89 o 
  -3  14   7       54.92       26.29     19.34 o 
  -2  14   7      115.42      128.97     35.66 o 
  -1  14   7        0.69       26.62      8.50 o 
   0  14   7        0.19       10.96     11.75 o 
   1  14   7      153.92      131.40     28.64 o 
   2  14   7      133.49      143.45     29.76 o 
   3  14   7        0.88       29.67     10.43 o 
  -4  15   7      471.55      364.50     59.43 o 
  -3  15   7      466.49      386.03     52.50 o 
  -2  15   7       57.51       21.81     18.13 o 
  -1  15   7      100.12      103.99     24.34 o 
   0  15   7      878.97     1022.23     71.34 o 
   1  15   7      958.63     1039.22     74.56 o 
   2  15   7      128.51      127.95     28.38 o 
   3  15   7       30.06       39.24     21.17 o 
  -3  16   7       74.92       67.76     27.87 o 
  -2  16   7       58.64       41.10     13.54 o 
  -1  16   7       12.09       23.43      7.96 o 
   0  16   7       12.82       15.58      9.07 o 
   1  16   7       56.47       75.53     15.59 o 
   2  16   7      104.36      109.97     30.20 o 
   3  16   7        0.16       16.86     15.56 o 
  -3  17   7      179.13      130.22     48.25 o 
  -2  17   7      125.60       89.95     31.82 o 
  -1  17   7      216.02      214.97     45.94 o 
   0  17   7      335.80      353.85     67.13 o 
   1  17   7      358.53      296.97     61.67 o 
   2  17   7      136.53       65.69     19.46 o 
  -2  18   7      154.38      115.55     31.79 o 
  -1  18   7       30.34       52.02     22.21 o 
   0  18   7       15.68       22.01     17.16 o 
   1  18   7      209.39      216.37     50.37 o 
  -1  19   7      177.75      185.64     36.70 o 
   0  19   7      224.92      166.13     51.69 o 
  -6   0   8      414.70      361.12    124.15 o 
  -5   0   8       89.73       66.32     50.18 o 
  -4   0   8      484.00      392.74     86.80 o 
  -3   0   8     2217.34     2274.30    121.47 o 
  -2   0   8     1436.60     1419.71     59.21 o 
  -1   0   8       49.95       83.79     41.38 o 
   0   0   8       17.24       45.54     32.11 o 
   1   0   8      807.28     1075.76     79.03 o 
   2   0   8     1918.57     2204.46     88.43 o 
   3   0   8      425.79      359.79     77.34 o 
   4   0   8       27.88       19.82     25.18 o 
   5   0   8        6.25       40.30     45.84 o 
  -6   1   8       21.55       52.35     20.82 o 
  -5   1   8       36.80       34.19     38.61 o 
  -4   1   8       24.88        7.88     20.43 o 
  -3   1   8       35.87       36.19     20.90 o 
  -2   1   8      122.14      123.41     18.45 o 
  -1   1   8      195.33      244.11     39.06 o 
   0   1   8       18.69        0.00     22.69 o 
   1   1   8       13.23       12.74     31.02 o 
   2   1   8        0.07        8.21     25.70 o 
   3   1   8        0.60        0.00     25.55 o 
   4   1   8        8.10       29.89     18.52 o 
   5   1   8        5.96       37.73     21.68 o 
  -6   2   8      228.17      142.83     64.96 o 
  -5   2   8       60.11       54.84     34.76 o 
  -4   2   8      119.04      106.36     35.59 o 
  -3   2   8      834.86      899.68     55.39 o 
  -2   2   8     1327.09     1323.67     48.75 o 
  -1   2   8      147.36       78.59     23.77 o 
   0   2   8        7.45       17.77     23.48 o 
   1   2   8      702.03      807.42     84.42 o 
   2   2   8     1994.88     2052.65     58.49 o 
   3   2   8      369.97      392.09     70.00 o 
   4   2   8        7.43       47.95     18.02 o 
   5   2   8       34.71        0.00     16.24 o 
  -6   3   8       89.23       86.75     32.83 o 
  -5   3   8        3.72       35.50     14.89 o 
  -4   3   8      184.05      157.23     32.95 o 
  -3   3   8        9.78       16.08      9.33 o 
  -2   3   8      320.42      305.05     37.14 o 
  -1   3   8      174.41      224.33     37.14 o 
   0   3   8      139.65      199.72     35.12 o 
   1   3   8      314.47      286.93     57.51 o 
   2   3   8       26.64       14.35     20.02 o 
   3   3   8      392.45      281.97     62.15 o 
   4   3   8       36.00       40.23     18.42 o 
  -5   4   8       83.03      119.78     30.97 o 
  -4   4   8      176.80      142.05     30.40 o 
  -3   4   8      511.52      443.18     56.19 o 
  -2   4   8      932.93      905.80     36.77 o 
  -1   4   8      545.94      509.64     68.87 o 
   0   4   8      192.49      196.07     45.39 o 
   1   4   8      622.73      732.13    125.97 o 
   2   4   8     1083.11     1146.81     89.62 o 
   3   4   8      375.81      370.62     62.49 o 
   4   4   8       18.02       27.43     19.75 o 
  -5   5   8       50.54       50.56     19.77 o 
  -4   5   8       20.74       43.61     11.30 o 
  -3   5   8       53.79       48.25     11.53 o 
  -2   5   8      134.28      138.01     39.18 o 
  -1   5   8      300.03      294.95     41.08 o 
   0   5   8       53.89       45.09     25.06 o 
   1   5   8      418.49      398.03     78.71 o 
   2   5   8       22.94       48.27     22.89 o 
   3   5   8      671.25      617.24    105.17 o 
   4   5   8       74.43       84.36     33.51 o 
  -5   6   8      302.66      354.34     98.34 o 
  -4   6   8      347.89      316.08     42.52 o 
  -3   6   8      557.21      466.11     63.46 o 
  -2   6   8      833.66      889.58     64.48 o 
  -1   6   8      649.58      726.77     42.85 o 
   0   6   8      456.53      551.78     88.43 o 
   1   6   8      620.20      623.73     72.33 o 
   2   6   8      813.46      764.49    120.26 o 
   3   6   8      390.83      290.92     57.72 o 
   4   6   8      147.93      178.70     40.86 o 
  -5   7   8       14.11       50.57     43.85 o 
  -4   7   8       59.58       22.41     18.24 o 
  -3   7   8      103.10       92.73     20.79 o 
  -2   7   8       27.59       47.83     13.45 o 
  -1   7   8      201.77      235.47     30.41 o 
   0   7   8       61.46       54.60     13.89 o 
   1   7   8      540.21      532.40    107.65 o 
   2   7   8        7.54       24.40     15.14 o 
   3   7   8      336.22      338.55     73.17 o 
   4   7   8       66.40       79.55     25.37 o 
  -5   8   8      379.94      352.49     56.71 o 
  -4   8   8      423.72      344.39     52.46 o 
  -3   8   8      207.93      173.01     33.41 o 
  -2   8   8      217.13      177.83     33.22 o 
  -1   8   8      589.05      682.70     82.72 o 
   0   8   8      530.50      493.19     76.37 o 
   1   8   8        7.44       11.05     21.00 o 
   2   8   8       33.17       46.22     17.50 o 
   3   8   8       99.73       46.95     23.61 o 
   4   8   8      326.53      295.02     53.71 o 
  -5   9   8        1.13       26.89      8.95 o 
  -4   9   8       39.11       54.08     15.50 o 
  -3   9   8        8.87       33.33     14.95 o 
  -2   9   8      179.58      161.43     30.39 o 
  -1   9   8      380.31      350.64     46.75 o 
   0   9   8        0.79       12.23     18.35 o 
   1   9   8      169.02      258.14     41.11 o 
   2   9   8       19.44       43.33     19.46 o 
   3   9   8      256.34      243.59     59.12 o 
   4   9   8       28.29       27.23     14.96 o 
  -5  10   8      315.61      244.33     49.78 o 
  -4  10   8      418.45      383.07     51.81 o 
  -3  10   8      211.39      139.44     22.38 o 
  -2  10   8      358.49      319.11     55.00 o 
  -1  10   8     1137.46     1261.36     63.72 o 
   0  10   8     1322.01     1504.95     76.50 o 
   1  10   8      453.73      442.40     51.73 o 
   2  10   8       40.48       28.13     25.18 o 
   3  10   8      134.98       86.43     29.36 o 
  -4  11   8        1.19        9.19     14.93 o 
  -3  11   8        0.32       27.55     14.70 o 
  -2  11   8       75.40       73.21     21.29 o 
  -1  11   8      107.38       99.88     19.97 o 
   0  11   8       10.76       24.58     10.24 o 
   1  11   8        5.15       40.70     12.13 o 
   2  11   8        4.51       19.18     18.34 o 
   3  11   8       63.56       67.72     24.28 o 
  -4  12   8      323.94      314.19     56.44 o 
  -3  12   8       22.78        7.57     14.41 o 
  -2  12   8       47.01       42.34     13.15 o 
  -1  12   8      728.11      907.76     70.70 o 
   0  12   8      956.42     1000.43     71.70 o 
   1  12   8       77.33       42.18     19.51 o 
   2  12   8        7.31        7.35     10.03 o 
   3  12   8       89.79       38.43     25.82 o 
  -4  13   8       20.74       50.03     13.79 o 
  -3  13   8        0.11       17.71     18.42 o 
  -2  13   8        0.07       25.23     10.80 o 
  -1  13   8       63.22       49.96     17.10 o 
   0  13   8      131.90      178.22     29.06 o 
   1  13   8       86.43       78.91     26.64 o 
   2  13   8       22.82       23.15     20.86 o 
   3  13   8        7.18       19.94     24.88 o 
  -3  14   8       79.35       67.33     22.14 o 
  -2  14   8       74.31       90.52     19.43 o 
  -1  14   8      440.15      409.31     69.76 o 
   0  14   8      760.65      976.30     89.40 o 
   1  14   8      168.47      130.67     27.51 o 
   2  14   8        5.97       21.98     11.41 o 
  -3  15   8       13.15       30.16     11.16 o 
  -2  15   8       26.94       30.77     11.21 o 
  -1  15   8        0.44       16.61     16.32 o 
   0  15   8       93.18      123.25     22.28 o 
   1  15   8       77.08       83.45     23.16 o 
  -2  16   8       96.76       61.10     36.53 o 
  -1  16   8      280.89      274.86     69.84 o 
   0  16   8      485.76      457.53     94.26 o 
   1  16   8      227.64      197.97     54.00 o 
  -5   1   9      113.46      102.62     31.92 o 
  -4   1   9      514.45      465.13     85.49 o 
  -3   1   9     1064.29     1114.92    145.32 o 
  -2   1   9      275.92      190.23     30.85 o 
  -1   1   9        4.53       37.05     12.77 o 
   0   1   9      406.25      432.83     67.43 o 
   1   1   9     1468.54     1813.37    174.31 o 
   2   1   9      429.57      414.32     76.29 o 
   3   1   9        2.79       14.82     19.48 o 
  -5   2   9       32.70       48.62     29.24 o 
  -4   2   9       17.55       68.91     34.79 o 
  -3   2   9        4.34        0.00     15.97 o 
  -2   2   9       38.19       33.65     13.39 o 
  -1   2   9        0.62       29.99     20.36 o 
   0   2   9       51.59       44.21     22.11 o 
   1   2   9        0.36        9.07     16.83 o 
   2   2   9      104.61       65.16     26.51 o 
   3   2   9       23.72       39.37     24.67 o 
  -5   3   9      130.41      186.10     40.25 o 
  -4   3   9      693.40      646.81    111.41 o 
  -3   3   9      792.15      799.89     83.71 o 
  -2   3   9       87.64       77.29     17.10 o 
  -1   3   9        2.11       45.45     18.70 o 
   0   3   9      326.00      318.60     53.38 o 
   1   3   9     1008.07     1175.52     94.05 o 
   3   3   9       36.57       10.45     30.03 o 
  -4   4   9       13.62       28.50     21.07 o 
  -3   4   9       61.03       41.35     38.26 o 
  -2   4   9      322.58      308.97     44.86 o 
  -1   4   9        0.24       17.15     20.74 o 
   0   4   9      275.28      241.50     50.03 o 
   1   4   9        0.06       36.22     27.19 o 
   3   4   9       53.95       25.53     18.42 o 
  -4   5   9      174.54       86.90     25.59 o 
  -3   5   9      361.60      276.92     46.37 o 
  -2   5   9      172.51      195.92     27.24 o 
  -1   5   9       83.01       95.15     22.71 o 
   0   5   9      234.69      234.30     69.88 o 
   1   5   9      405.57      490.02     74.11 o 
   2   5   9      211.39      208.90     82.34 o 
   3   5   9       52.40       43.91     19.35 o 
  -4   6   9       28.85        0.00     22.56 o 
  -3   6   9      204.95      187.64     31.77 o 
  -2   6   9      438.17      354.17     55.52 o 
  -1   6   9       21.83       39.54     13.32 o 
   0   6   9      425.11      492.46     79.93 o 
   1   6   9       10.32       17.57     25.42 o 
   3   6   9       10.54        0.00     25.42 o 
  -4   7   9      188.79      153.20     35.42 o 
  -3   7   9      243.61      244.21     44.85 o 
  -2   7   9      436.94      408.77     60.34 o 
  -1   7   9      659.53      729.69     54.36 o 
   0   7   9      397.09      573.03     67.28 o 
   1   7   9      100.37       85.63     31.80 o 
   2   7   9      122.14      123.10     39.85 o 
   3   7   9      175.88       73.93     53.43 o 
  -4   8   9       52.84       54.06     14.17 o 
  -3   8   9       52.21       23.22     16.09 o 
  -2   8   9      287.83      234.67     44.84 o 
  -1   8   9        0.67       28.93     21.31 o 
   0   8   9      253.75      302.65     51.43 o 
   1   8   9        0.16       19.44     22.86 o 
   2   8   9      338.34      376.99     64.15 o 
   3   8   9       55.81       40.37     21.54 o 
  -3   9   9      118.32       61.84     18.30 o 
  -2   9   9      642.00      662.99     77.74 o 
  -1   9   9      909.05     1034.24    100.64 o 
   0   9   9      254.27      275.00     55.08 o 
   1   9   9       72.79       37.68     21.24 o 
   2   9   9      213.11      200.81     40.56 o 
  -3  10   9        8.55       14.47     22.45 o 
  -2  10   9       40.50       60.68     20.92 o 
  -1  10   9       10.09       29.23     14.84 o 
   0  10   9        3.51       45.73     20.69 o 
   1  10   9       21.84       42.27     24.56 o 
   2  10   9       67.39       48.47     18.16 o 
  -3  11   9       29.49       38.02     23.35 o 
  -2  11   9      284.78      206.83     48.17 o 
  -1  11   9      823.56      951.03    108.32 o 
   0  11   9      240.27      220.78     36.36 o 
   1  11   9        1.59       10.02     12.09 o 
   2  11   9       55.29       18.77     12.18 o 
  -2  12   9       22.62       24.77     10.03 o 
  -1  12   9       13.90       32.72     19.13 o 
   0  12   9        4.04        6.69     15.11 o 
   1  12   9        6.13       24.00     20.63 o 
  -1  13   9      598.82      470.99     77.52 o 
   0  13   9      204.85      267.73     46.48 o 
  -3   0  10      156.86      163.42     57.53 o 
  -2   0  10        9.74       26.44     21.62 o 
  -1   0  10       74.76       41.80     27.95 o 
   0   0  10      834.42      989.26    113.00 o 
   1   0  10      468.54      546.82    141.13 o 
   2   0  10       30.32        0.00     40.06 o 
  -3   1  10       16.94       25.11     16.34 o 
  -2   1  10        1.35       56.83     23.83 o 
  -1   1  10       18.01       38.01     24.29 o 
   0   1  10        1.29       22.91     16.86 o 
   1   1  10       11.75        0.00     20.28 o 
   2   1  10        9.58       23.56     23.66 o 
  -3   2  10      242.92      217.36     53.26 o 
  -2   2  10       45.88       43.22     20.78 o 
  -1   2  10      250.38      330.76     69.06 o 
   0   2  10      723.64      729.58    158.87 o 
   1   2  10      276.91      284.27     55.59 o 
   2   2  10        1.08        8.93     42.23 o 
  -3   3  10       88.10       68.66     30.64 o 
  -2   3  10        0.19       33.78     19.40 o 
  -1   3  10      118.02      178.53     26.93 o 
   0   3  10        6.22       15.29     30.57 o 
   1   3  10       86.30      101.58     34.82 o 
   2   3  10       15.64       32.85     17.88 o 
  -3   4  10      234.30      263.30     53.66 o 
  -2   4  10       90.56       73.26     17.22 o 
  -1   4  10      114.65       69.42     28.07 o 
   0   4  10      318.10      347.84     82.50 o 
   1   4  10      224.97      307.42     60.10 o 
  -3   5  10       94.31       82.67     30.12 o 
  -2   5  10       11.24       23.02     15.70 o 
  -1   5  10       67.84       90.43     27.58 o 
   0   5  10        7.25       20.57     17.64 o 
   1   5  10       88.52      161.76     53.64 o 
  -2   6  10      189.76      157.77     38.59 o 
  -1   6  10      157.33      112.15     27.72 o 
   0   6  10      204.54      156.95     42.99 o 
   1   6  10      207.63      187.21     42.72 o 
  -2   7  10       37.67       34.60     13.12 o 
  -1   7  10       12.35       38.04     17.47 o 
   0   7  10       33.31       31.56     34.94 o 
   1   7  10      335.22      419.95     65.48 o 
  -1   8  10      177.39      197.06     33.34 o 
   0   8  10      141.81      136.99     41.66 o 
                                                 
